# Supplementary material for: VviERF6Ls: an expanded clade in Vitis responds transcriptionally to abiotic and biotic stresses and berry development
Source: BMC Genomics. 2020 Jul 9;21:472. doi: 10.1186/s12864-020-06811-8 (PMC7350745; doi:10.1186/s12864-020-06811-8)
Supplement: Supplementary file 2 — Additional file 2. PN40024 and Cabernet Sauvignon (CS) VviERF6L protein motif consensus sequences. Motif number (given based on E-value ranking), amino acid sequence, conservation (E-value), and length (amino acid residues) of the nine highly conserved protein motifs in PN40024 and CS VviERF6L proteins. [file 12864_2020_6811_MOESM2_ESM.xlsx]

## Sheet: Sheet1
Additional File 2: PN40024 and Cabernet Sauvignon (CS) VviERF6L protein motif consensus sequences. Motif number (given based on E-value ranking), amino acid sequence, conservation (E-value), and length (amino acid residues) of the nine highly conserved protein motifs in PN40024 and CS VviERF6L proteins.
Motif	Sequence	E-value	Length	Cultivar
1	HYRGVRRRPWGKFAAEIRDPNRRGSRVWLGTFETAIEAARAYDRAAFKMR	5.1e-793	50	PN40024
2	GSKAILNFPLEAGNWSGSDPPATSGRKRERDSETE	1.3e-401	35	PN40024
3	VSTSDIIPLSNYFNLHEDENNPFLLHCSTSAPSGFFQFETKSP	2.2e-388	43	PN40024
4	AASNVLGVSPLTPSNWRAVWEERDMEGIFHLPPLTPLSPHPWIAYSQLIV	6.3e-456	50	PN40024
5	MAEEASSLHLIHQQLLSDFESFETFVSHVNE	1.5e-262	31	PN40024
6	KTSTLSHRRPPLSISVPQPTVSQSPAESDSG	4.5e-224	31	PN40024
7	ERZQVEIKVLKQEEQL	1.6e-152	16	PN40024
8	PSQTSTSDS	3.7e-15	9	PN40024
9	PESDSTL	8.8e-14	7	PN40024
1	HYRGVRRRPWGKFAAEIRDPNRRGSRVWLGTFETAIEAARAYDRAAFKMR	3.7E-1325	50	CS
2	GSKAILNFPLEAGNWSGSDPPATSGRKRERDSETEERZQVEIKVLKQEEH	1.8E-972	50	CS
3	FETKSPKTSTLSHRRPPLSISVPQPTVSQ	2.7E-502	29	CS
4	NWRAVWEERDMEGIFHLPPLTPLSPHPWIAY	6.2E-469	31	CS
5	VNDPSQTSTSDSSVSTSDIVPLSBYLNLHEDENNPFLLHCSTSAPSGFFQ	3.0E-668	50	CS
6	MAEEASSLHLIHQQLLSDFESF	2.8E-420	22	CS
7	PESSDTLAAASNVLGVSPLTPS	1.3e-220	22	CS
8	PAESDSGDI	1.1e-64	9	CS
9	DGSDGLGJFNVPILHYLPVLIS	1.1e-17	22	CS
10	SQLIV	8.6e-16	5	CS
11	TFVSH	3e-10	5	CS
12	SAPVAGEIR	0.00016	9	CS
13	HQRYLARKGSERVRVKRENKWR	0.013	22	CS
