# Supplementary material for: VviERF6Ls: an expanded clade in Vitis responds transcriptionally to abiotic and biotic stresses and berry development
Source: BMC Genomics. 2020 Jul 9;21:472. doi: 10.1186/s12864-020-06811-8 (PMC7350745; doi:10.1186/s12864-020-06811-8)
Supplement: Supplementary file 3 — Additional file 3. PN40024 VviERF6L protein motif coordinates including consensus motif, and VviERF6L specific motif sequence, start and stop residue positions. [file 12864_2020_6811_MOESM3_ESM.xlsx]

## Sheet: Sheet1
Additional File 3: PN40024 VviERF6L protein motif coordinates including consensus motif, and VviERF6L specific motif sequence, start and stop residue positions.
Gene	VviERF6L_number	Motif_number	Consensus_motif_sequence	VviERF6L_specific_motif_sequence	Motif_start_position	Motif_stop_position
Vitvi16g00350	1	1	HYRGVRRRPWGKFAAEIRDPNRRGSRVWLGTFETAIEAARAYDRAAFKMR	HYRGVRRRSWGKFAAEIRDPNRRGSRVWLGTFETAIEAARAYDRAAFKMR	119	168
Vitvi16g00350	1	2	GSKAILNFPLEAGNWSGSDPPATSGRKRERDSETE	GSKAILNFPLEADNWSGSDSPAISGRKRERDSKTE	169	203
Vitvi16g00350	1	3	VSTSDIIPLSNYFNLHEDENNPFLLHCSTSAPSGFFQFETKSP	VSTSDIIPLSNYLNLHEDENNPFLLHSSTSAPSGFFQFETKCH	42	84
Vitvi16g00350	1	4	AASNVLGVSPLTPSNWRAVWEERDMEGIFHLPPLTPLSPHPWIAYSQLIV	VACNVLGVSPLTPSNWRAVWEERDMEGIFHLPPLTPLSPHPWIAYTQLMV	228	277
Vitvi16g00350	1	5	MAEEASSLHLIHQQLLSDFESFETFVSHVNE	MAEEASSLHLIHQQLLFDFESFESFVSHVNC	1	31
Vitvi16g00350	1	6	KTSTLSHRRPPLSISVPQPTVSQSPAESDSG	KTSTLSHRRLPLSILVPQPTVSQSPVESDSG	85	115
Vitvi16g00350	1	7	ERZQVEIKVLKQEEQL	ERQQVEIKVLKKEEHL	204	219
Vitvi16g00350	1	8	PSQTSTSDS	PSQTSTSDS	32	40
Vitvi16g00350	1	9	PESDSTL	PESDCKV	220	226
Vitvi16g00362	7	1	HYRGVRRRPWGKFAAEIRDPNRRGSRVWLGTFETAIEAARAYDRAAFKMR	HYRGVRRRPWGKFAAEIRDPNRRGSRVWLGTFETAIEGARAYDRAAFKMR	119	168
Vitvi16g00362	7	2	GSKAILNFPLEAGNWSGSDPPATSGRKRERDSETE	GSKAILNFPLEADNWSGSDPPATSGQKRERDSETE	169	203
Vitvi16g00362	7	3	VSTSDIIPLSNYFNLHEDENNPFLLHCSTSAPSGFFQFETKSP	PSTSDIVPLSNFSNLHEDENNPFLLHCSTSAPSGFFQFETKSP	42	84
Vitvi16g00362	7	4	AASNVLGVSPLTPSNWRAVWEERDMEGIFHLPPLTPLSPHPWIAYSQLIV	AASNVLGVCPLTPSNWRAVWEEGDMEGMFHLPPLTPLSPHPWIAYSQLIV	228	277
Vitvi16g00362	7	5	MAEEASSLHLIHQQLLSDFESFETFVSHVNE	MAEEASSLHLIHQQLLFDFESFEGFVSHVNV	1	31
Vitvi16g00362	7	6	KTSTLSHRRPPLSISVPQPTVSQSPAESDSG	KNSTLSHRRPPLSISVPQPTVSQSPAESDSG	85	115
Vitvi16g00362	7	7	ERZQVEIKVLKQEEQL	ERQQVEMKVLKQEEHL	204	219
Vitvi16g00362	7	8	PSQTSTSDS	PSQTSTSDS	32	40
Vitvi16g00362	7	9	PESDSTL	PESDCTL	220	226
Vitvi16g00363	8	1	HYRGVRRRPWGKFAAEIRDPNRRGSRVWLGTFETAIEAARAYDRAAFKMR	HYRGVRRRPWGKFAAEIRDPNRRGSRVWLGTFETAIEGARAYDRAAFKMR	119	168
Vitvi16g00363	8	2	GSKAILNFPLEAGNWSGSDPPATSGRKRERDSETE	GSKAILNFPLEADNWSGSDPPATSGRKRERDIETE	169	203
Vitvi16g00363	8	3	VSTSDIIPLSNYFNLHEDENNPFLLHCSTSAPSGFFQFETKSP	PSTSDIVPLSNFSDLHEDENNPFLLHCSTSAPSGFFQFETKSP	42	84
Vitvi16g00363	8	4	AASNVLGVSPLTPSNWRAVWEERDMEGIFHLPPLTPLSPHPWIAYSQLIV	PASNVLGVCPLTPSNWRAVWEEGDMEGMFHLPPLTPLSPHPWIAYSQLIV	228	277
Vitvi16g00363	8	5	MAEEASSLHLIHQQLLSDFESFETFVSHVNE	MAEEASSLHLIHQQLLFDFESFEGFVSHVNV	1	31
Vitvi16g00363	8	6	KTSTLSHRRPPLSISVPQPTVSQSPAESDSG	KNSTLSHRRPPLSISVPQPTVSQSPAESDSG	85	115
Vitvi16g00363	8	7	ERZQVEIKVLKQEEQL	ERQQVEIKVLKQEEHL	204	219
Vitvi16g00363	8	8	PSQTSTSDS	PSQTSTSDS	32	40
Vitvi16g00363	8	9	PESDSTL	PESDCTL	220	226
Vitvi16g00370	9	1	HYRGVRRRPWGKFAAEIRDPNRRGSRVWLGTFETAIEAARAYDRAAFKMR	LYRGVRRRPWGKFAAEIRDPNRRGSRVWLGTFEAAIEAARAYDRAAFK	115	164
Vitvi16g00370	9	2	GSKAILNFPLEAGNWSGSDPPATSGRKRERDSETE	GSKAILNFPLEAGNWSGSDPPAISGQKRERERESE	165	199
Vitvi16g00370	9	3	VSTSDIIPLSNYFNLHEDENNPFLLHCSTSAPSGFFQFETKSP	VSTSDIIPLSNYFDLHEDENNPFLLHCSTSAPSGFFQFESKSP	38	80
Vitvi16g00370	9	4	AASNVLGVSPLTPSNWRAVWEERDMEGIFHLPPLTPLSPHPWIAYSQLIV	AASNSLGVSPLTPSNWRAVWEEREMEGIFKLPPLTPLSPHPWLGYSQLIV	226	275
Vitvi16g00370	9	5	MAEEASSLHLIHQQLLSDFESFETFVSHVNE	MAEEASSLHLIHQLLLSDFESFENLND	1	31
Vitvi16g00370	9	6	KTSTLSHRRPPLSISVPQPTVSQSPAESDSG	RLSHRRPPLSISVPLPTVSQSQGESDSG	81	111
Vitvi16g00370	9	7	ERZQVEIKVLKQEEQL	GRELVENKVLKKDEQS	200	215
Vitvi16g00370	9	8	PSQTSTSDS	PSQTSTSDS	28	36
Vitvi16g00380	12	1	HYRGVRRRPWGKFAAEIRDPNRRGSRVWLGTFETAIEAARAYDRAAFKMR	HYRGVRRRPWGKFAAEIRDPNRRGSRVWLGTFDTAVEAARAYDRAAFRMR	90	139
Vitvi16g00380	12	2	GSKAILNFPLEAGNWSGSDPPATSGRKRERDSETE	GSKAILNFPLEAGAPPEASQRNPSVRKRLRETEKN	140	174
Vitvi16g00380	12	7	ERZQVEIKVLKQEEQL	DRETVEVKVIKKEEIV	175	190
Vitvi16g00380	12	9	PESDSTL	PVSDVTL	193	199
Vitvi16g01423	13	1	HYRGVRRRPWGKFAAEIRDPNRRGSRVWLGTFETAIEAARAYDRAAFKMR	HYRGVRRRPWGKFAAEIRDANRRGSRVWLGTFETAIEAARAYDRAAFE	115	164
Vitvi16g01423	13	2	GSKAILNFPLEAGNWSGSDPPATSGRKRERDSETE	GSKAILNFPLEAGNWSGSESPVISGQKRVRESEGE	165	199
Vitvi16g01423	13	3	VSTSDIIPLSNYFNLHEDENNPFLLHCSTSAPSGFFQFETKSP	ISTSDIIPLSNYFDLHEDENNPFLLHCSTSAPSGFFQFESKSP	38	80
Vitvi16g01423	13	4	AASNVLGVSPLTPSNWRAVWEERDMEGIFHLPPLTPLSPHPWIAYSQLIV	ATSNVLGIGPLTPSNWRAVWEEREMEGIFKLPPLTPLSPHPWLGYSQLIV	225	274
Vitvi16g01423	13	5	MAEEASSLHLIHQQLLSDFESFETFVSHVNE	MAEEASSLHLIHQLLLSDFQSFENLND	1	29
Vitvi16g01423	13	6	KTSTLSHRRPPLSISVPQPTVSQSPAESDSG	RLSRRRPPLSISVSQPTIPQLPADSDSG	81	111
Vitvi16g01423	13	7	ERZQVEIKVLKQEEQL	EREQVEIKVLKQEEQS	200	215
Vitvi16g01423	13	8	PSQTSTSDS	PSQTSTSDS	28	36
Vitvi16g01423	13	9	PESDSTL	PESESTV	216	222
Vitvi16g01424	5	1	HYRGVRRRPWGKFAAEIRDPNRRGSRVWLGTFETAIEAARAYDRAAFKMR	HYRGVRRRPWGKFAAEIRDPNRRGSRVWLGTFETAIEGARAYDRAAFKMR	119	168
Vitvi16g01424	5	2	GSKAILNFPLEAGNWSGSDPPATSGRKRERDSETE	GSKAILNFPLEADNWSGSDPPATSGRKRGRDSETE	169	203
Vitvi16g01424	5	3	VSTSDIIPLSNYFNLHEDENNPFLLHCSTSAPSGFFQFETKSP	PSTSDIIPLSDYSNLHEDENNPFLLHCSTSAPSGFCQFETKSP	42	84
Vitvi16g01424	5	4	AASNVLGVSPLTPSNWRAVWEERDMEGIFHLPPLTPLSPHPWIAYSQLIV	AASNVLGVCPLTPSNWTAVWEEGDMEGMFHLPPLTPLSPHPWIAYSQLIV	228	274
Vitvi16g01424	5	5	MAEEASSLHLIHQQLLSDFESFETFVSHVNE	MAEEASSLHLIHQQLLFDFESFESFVSHVND	1	31
Vitvi16g01424	5	6	KTSTLSHRRPPLSISVPQPTVSQSPAESDSG	KYSTLSHRRPPLSISVPQPTVSQSPAESDSG	85	115
Vitvi16g01424	5	7	ERZQVEIKVLKQEEQL	ERQQVEIKVLKQEEPL	204	219
Vitvi16g01424	5	8	PSQTSTSDS	PSQTSTSDS	32	40
Vitvi16g01424	5	9	PESDSTL	PESDCTL	220	226
Vitvi16g01429	2	1	HYRGVRRRPWGKFAAEIRDPNRRGSRVWLGTFETAIEAARAYDRAAFKMR	HYRGVRRRPWGKFAAEIRDPNRRGSRVWLGTFETAIEAARAYDRAAFEMR	119	168
Vitvi16g01429	2	2	GSKAILNFPLEAGNWSGSDPPATSGRKRERDSETE	GSKAILNFPLEADNWSGSDPPAISGRKRERDSETE	169	203
Vitvi16g01429	2	3	VSTSDIIPLSNYFNLHEDENNPFLLHCSTSAPSGFFQFETKSP	ASTSDINPLSNYFNPHEDENNPSLLHCSTSAPSGFFQLQT	42	84
Vitvi16g01429	2	4	AASNVLGVSPLTPSNWRAVWEERDMEGIFHLPPLTPLSPHPWIAYSQLIV	AASHVLGVSPLTPSNFRAGWEEREMEGIFHLPPLTPLSPHPWIAYSQLIV	228	277
Vitvi16g01429	2	5	MAEEASSLHLIHQQLLSDFESFETFVSHVNE	MAEEASSVHFIHQQLLFDFEAFESFVSHVND	1	31
Vitvi16g01429	2	6	KTSTLSHRRPPLSISVPQPTVSQSPAESDSG	KTSTLSHRRPPLSISVPQPTVSQSPAESDSG	85	115
Vitvi16g01429	2	7	ERZQVEIKVLKQEEQL	ERQQVEIKVLKQEEYL	204	219
Vitvi16g01429	2	8	PSQTSTSDS	PSQTSTSDS	32	40
Vitvi16g01429	2	9	PESDSTL	PESDSTL	220	226
Vitvi16g01430	4	1	HYRGVRRRPWGKFAAEIRDPNRRGSRVWLGTFETAIEAARAYDRAAFKMR	HYRGVRRRPWGKFAAEIRDPNRRGSRVWLGTFETAIEAARAYDRAAFEMR	119	168
Vitvi16g01430	4	2	GSKAILNFPLEAGNWSGSDPPATSGRKRERDSETE	GSKAILNFPLEADNWSGSDPPAISGRKRERDSETE	169	203
Vitvi16g01430	4	3	VSTSDIIPLSNYFNLHEDENNPFLLHCSTSAPSGFFQFETKSP	ASTSDINPLSNYFNPHEDENNPSLLHCSTSAPSGFFQFQTKSP	42	84
Vitvi16g01430	4	4	AASNVLGVSPLTPSNWRAVWEERDMEGIFHLPPLTPLSPHPWIAYSQLIV	LAAASHGVSPLTPSNFRASWEEREMEGIFHLPPLTPLSPHPWIAYSQLIV	226	275
Vitvi16g01430	4	5	MAEEASSLHLIHQQLLSDFESFETFVSHVNE	MAEEVSSVHFIHQQLLFDFEAFESFVSHVND	1	31
Vitvi16g01430	4	6	KTSTLSHRRPPLSISVPQPTVSQSPAESDSG	KTSTLSHRRPPLSISVPQPTFSQSPAESDSG	85	115
Vitvi16g01430	4	7	ERZQVEIKVLKQEEQL	ERQQVEIKVLKQEEYL	204	219
Vitvi16g01430	4	8	PSQTSTSDS	PSQTSTSDS	32	40
Vitvi16g01430	4	9	PESDSTL	PESDSTL	220	226
Vitvi16g01432	6	1	HYRGVRRRPWGKFAAEIRDPNRRGSRVWLGTFETAIEAARAYDRAAFKMR	HYRGVRRRPWGKFAAEIRDPNRRGSRVWLGTFETAIEAARAYDRAAFKMR	111	160
Vitvi16g01432	6	2	GSKAILNFPLEAGNWSGSDPPATSGRKRERDSETE	GSKAILNFPLEAGNLSCSDPTVISGRKRQRECESG	161	195
Vitvi16g01432	6	4	AASNVLGVSPLTPSNWRAVWEERDMEGIFHLPPLTPLSPHPWIAYSQLIV	AAASVFGISPLMPSSWRTIWEGKATDGIFNLPPLTPLSPHPWIGYSQLIV	129	268
Vitvi16g01432	6	5	MAEEASSLHLIHQQLLSDFESFETFVSHVNE	MEKEASALHFIHQHLLSDFESLETFVVNVNE	1	31
Vitvi16g01432	6	6	KTSTLSHRRPPLSISVPQPTVSQSPAESDSG	KLSKLSHRRPSLCISVPPPPIPQLPAESDPG	77	107
Vitvi16g01432	6	7	ERZQVEIKVLKQEEQL	EREQAETKVLKQEEQL	196	211
Vitvi16g01432	6	9	PESDSTL	PDSDCNL	212	218
Vitvi16g01434	11	1	HYRGVRRRPWGKFAAEIRDPNRRGSRVWLGTFETAIEAARAYDRAAFKMR	HYRGVRRRPWGKFAAEIRDPNRRGSRVWLGTFETAIEAARAYDRAAFKMR	119	168
Vitvi16g01434	11	2	GSKAILNFPLEAGNWSGSDPPATSGRKRERDSETE	GSKAVLNFPLEAGNWSDSDPPATSIRKRERESESE	169	203
Vitvi16g01434	11	3	VSTSDIIPLSNYFNLHEDENNPFLLHCSTSAPSGFFQFETKSP	VSTDDIIQVSEYPKLHEDESNAFLFDCSTSSPSAVFQFQTESP	42	84
Vitvi16g01434	11	4	AASNVLGVSPLTPSNWRAVWEERDMEGIFHLPPLTPLSPHPWIAYSQLIV	EAANVLEASPLTPSSWRTVWEERDMEGAFHLPPLTPLSPHPWIGYSRLIS	229	287
Vitvi16g01434	11	5	MAEEASSLHLIHQQLLSDFESFETFVSHVNE	MGEEASSLQLIHQLLLSDFDSMETFVSHASH	1	31
Vitvi16g01434	11	6	KTSTLSHRRPPLSISVPQPTVSQSPAESDSG	KPSRLSHRRPPLSISLPPPPISHTSSSLDSG	85	115
Vitvi16g01434	11	7	ERZQVEIKVLKQEEQL	EREQPEIKVLKQEEAP	204	219
Vitvi16g01434	11	9	PESDSTL	PASDSPV	220	226
Vitvi16g01435	18	1	HYRGVRRRPWGKFAAEIRDPNRRGSRVWLGTFETAIEAARAYDRAAFKMR	HYRGVRRRPWGKFAAEIRDPNRRGSRVWLGTFETAIEAARAYDRAAFKMR	119	168
Vitvi16g01435	18	2	GSKAILNFPLEAGNWSGSDPPATSGRKRERDSETE	GSKAVLNFPLEAGNWSDSDPPATSIRKRERESESE	169	203
Vitvi16g01435	18	3	VSTSDIIPLSNYFNLHEDENNPFLLHCSTSAPSGFFQFETKSP	VSTDDIIQVSEYPKLHEDEINAFLFDCSTSSPSAVFQFQTESP	42	84
Vitvi16g01435	18	4	AASNVLGVSPLTPSNWRAVWEERDMEGIFHLPPLTPLSPHPWIAYSQLIV	EAANVLEASPLTPSSWRTVWEERDMDGAFHLPPLTPLSPHPWIGYSRLIS	229	278
Vitvi16g01435	18	5	MAEEASSLHLIHQQLLSDFESFETFVSHVNE	MGEEASSLQLIHHLLLSDFDSMESFVSHASH	1	31
Vitvi16g01435	18	6	KTSTLSHRRPPLSISVPQPTVSQSPAESDSG	KPSRLSHRRPPLSISLPPPPISDTSSSLDSG	85	115
Vitvi16g01435	18	7	ERZQVEIKVLKQEEQL	EREQPEIKVLKQEEAS	204	219
Vitvi16g01435	18	9	PESDSTL	PDSDSPV	220	226
Vitvi16g01437	10	1	HYRGVRRRPWGKFAAEIRDPNRRGSRVWLGTFETAIEAARAYDRAAFKMR	HYRGVRRRPWGKFAAEIRDSNRRGSRVWLGTFETAIEAARAYDRAAFKMR	119	168
Vitvi16g01437	10	2	GSKAILNFPLEAGNWSGSDPPATSGRKRERDSETE	GSKAILNFPLEAGNWSGSDPPATSGRKRVRDFGTE	169	203
Vitvi16g01437	10	3	VSTSDIIPLSNYFNLHEDENNPFLLHCSTSAPSGFFQFETKSP	VSASHIVQVSDYLKPNEHENNSFFLHRSTSAPSGVFQFETKSQ	42	84
Vitvi16g01437	10	5	MAEEASSLHLIHQQLLSDFESFETFVSHVNE	MADKVSSFQLIHQQLLSDFECVETFVSDVGE	1	31
Vitvi16g01437	10	6	KTSTLSHRRPPLSISVPQPTVSQSPAESDSG	KTSTLSQRRPPLSISVPPPPTSQPSSAPVAG	85	115
Vitvi16g01437	10	7	ERZQVEIKVLKQEEQL	VREQVEIKVLKQEEVE	204	219
Vitvi16g01437	10	8	PSQTSTSDS	ASQASTSES	32	40
Vitvi16g01437	10	9	PESDSTL	PKSDSTA	221	227
Vitvi16g01438	3	1	HYRGVRRRPWGKFAAEIRDPNRRGSRVWLGTFETAIEAARAYDRAAFKMR	HYRGVRRRPWGKFAAEIRDANRRGSRVWLGTFETAIEAARAYDRAAFEMR	115	164
Vitvi16g01438	3	2	GSKAILNFPLEAGNWSGSDPPATSGRKRERDSETE	GSKAILNFPLEAGNWSGSDPPAISGPKRERESESE	165	199
Vitvi16g01438	3	3	VSTSDIIPLSNYFNLHEDENNPFLLHCSTSAPSGFFQFETKSP	VSTSDVIPLSNYFDLHEDENNPFLLHCSTSAPSGFFQFESKSP	38	80
Vitvi16g01438	3	4	AASNVLGVSPLTPSNWRAVWEERDMEGIFHLPPLTPLSPHPWIAYSQLIV	PTSNVLGIGPLTPSNWRAVWEEREMERIFKLPPLTPLSPHPWLGYSQLIV	225	274
Vitvi16g01438	3	5	MAEEASSLHLIHQQLLSDFESFETFVSHVNE	MAEEASSLHLIHQLLLSDFQSFENLND	1	27
Vitvi16g01438	3	6	KTSTLSHRRPPLSISVPQPTVSQSPAESDSG	SRLSRRRPPLSISVSQPTIPQLPADSDSG	81	111
Vitvi16g01438	3	7	ERZQVEIKVLKQEEQL	EREQVETKVLKQEEQ	200	215
Vitvi16g01438	3	8	PSQTSTSDS	PSQTSTSDS	28	36
Vitvi16g01438	3	9	PESDSTL	PESDSTV	216	222
Vitvi16g01442	15	1	HYRGVRRRPWGKFAAEIRDPNRRGSRVWLGTFETAIEAARAYDRAAFKMR	HYRGVRRRPWGKFAAEIRDPNRRGSRVWLGTFETAIEGARAYDRAAFKMR	119	168
Vitvi16g01442	15	2	GSKAILNFPLEAGNWSGSDPPATSGRKRERDSETE	GSKAILNFPLEADNWSGSDPPATSGRKRERDIETE	169	203
Vitvi16g01442	15	3	VSTSDIIPLSNYFNLHEDENNPFLLHCSTSAPSGFFQFETKSP	PSTSDIVPLSNFSDLHEDENNPFLLHCSTSAPSGFFQFETKSP	42	84
Vitvi16g01442	15	5	MAEEASSLHLIHQQLLSDFESFETFVSHVNE	PASNVLGVCPLTPSNWRAVWEEGDMEGMFHLPPLTPLSPHPWIAYSQLIV	1	31
Vitvi16g01442	15	6	KTSTLSHRRPPLSISVPQPTVSQSPAESDSG	MAEEASSLHLIHQQLLFDFESFEGFVSHVNV	85	115
Vitvi16g01442	15	7	ERZQVEIKVLKQEEQL	ERQQVEIKVLKQEEHL	204	219
Vitvi16g01442	15	8	PSQTSTSDS	PSQTSTSDS	32	40
Vitvi16g01443	17	1	HYRGVRRRPWGKFAAEIRDPNRRGSRVWLGTFETAIEAARAYDRAAFKMR	HYRGVRRRPWGKFAAEIRDSNRRGSRVWLGTFETPIEAARAYDRAAFKMR	119	168
Vitvi16g01443	17	2	GSKAILNFPLEAGNWSGSDPPATSGRKRERDSETE	GSKAILNFPLEAGNWSGSDPPATSGRKRERDCETE	169	203
Vitvi16g01443	17	3	VSTSDIIPLSNYFNLHEDENNPFLLHCSTSAPSGFFQFETKSP	VSTSHIVQVSDYLKPNEHENNSFFLHRSTSAPSGVFQFE	42	84
Vitvi16g01443	17	5	MAEEASSLHLIHQQLLSDFESFETFVSHVNE	MADKVSSFQLVHQQLLSDFECVETIVSDVGE	1	31
Vitvi16g01443	17	6	KTSTLSHRRPPLSISVPQPTVSQSPAESDSG	KTSTLSQRRPPLSISVPPPPTSQPSSAPVAG	85	115
Vitvi16g01443	17	7	ERZQVEIKVLKQEEQL	VREQVEIKVLKQEEVE	204	219
Vitvi16g01443	17	8	PSQTSTSDS	ASQASTSES	32	40
Vitvi16g01443	17	9	PESDSTL	PKSDSTA	221	227
Vitvi16g01444	16	1	HYRGVRRRPWGKFAAEIRDPNRRGSRVWLGTFETAIEAARAYDRAAFKMR	HYRGVRRRPWGKFAAEIRDPNRRGHRVWLGTFETAIEAARGYDRAAFKMR	119	168
Vitvi16g01444	16	2	GSKAILNFPLEAGNWSGSDPPATSGRKRERDSETE	GSKAVLNFPLEAGNWSDSDPPATSIRKRERESESE	169	203
Vitvi16g01444	16	3	VSTSDIIPLSNYFNLHEDENNPFLLHCSTSAPSGFFQFETKSP	VSTDDITQVSENPKLHEDESNAFLFDCSTSSPSAVFQFQNESP	42	84
Vitvi16g01444	16	4	AASNVLGVSPLTPSNWRAVWEERDMEGIFHLPPLTPLSPHPWIAYSQLIV	AAANVLQAGPLTPSSWRTVWEERDMEGTFHLPPLTPLSPHPWVGYSRLVT	233	282
Vitvi16g01444	16	5	MAEEASSLHLIHQQLLSDFESFETFVSHVNE	MGDEASSLQLIHHLLLSEFDSMETFISHVSH	1	31
Vitvi16g01444	16	6	KTSTLSHRRPPLSISVPQPTVSQSPAESDSG	KPSRLSHRRPPVSISLPPPPISHTSSSLDSG	85	115
Vitvi16g01444	16	7	ERZQVEIKVLKQEEQL	ESKQPEIKALKQEEAS	206	221
Vitvi16g01444	16	9	PESDSTL	PDSDSPV	222	228
