# Supplementary material for: VviERF6Ls: an expanded clade in Vitis responds transcriptionally to abiotic and biotic stresses and berry development
Source: BMC Genomics. 2020 Jul 9;21:472. doi: 10.1186/s12864-020-06811-8 (PMC7350745; doi:10.1186/s12864-020-06811-8)
Supplement: Supplementary file 4 — Additional file 4. PN40024 VviERF6L ERF domain percent identity with closest Arabidopsis thaliana ERF domain ortholog. [file 12864_2020_6811_MOESM4_ESM.xlsx]

## Sheet: Sheet1
Additional File 4: PN40024 VviERF6L ERF domain percent identity with closest Arabidopsis thaliana ERF domain ortholog.
Gene	VviERF6L_num	Arabidopsis ERF domain for model	Percent_ID (%)	Average percent ID of VviERF6Ls sharing AtERF domain homology
Vitvi16g00350	1	AtERF1	75	75.5312
Vitvi16g01429	2	AtERF1	75.38
Vitvi16g01438	3	AtERF1	72.73
Vitvi16g01430	4	AtERF1	75.38
Vitvi16g01424	5	AtERF1	73.85
Vitvi16g01423	13	AtERF1	79.03
Vitvi16g01432	6	AtERF1	79.03
Vitvi16g00362	7	AtERF1	73.85
Vitvi16g00363	8	AtERF096	71.21	70.81
Vitvi16g01442	15	AtERF096	73.85
Vitvi16g00370	9	AtERF096	71.21
Vitvi16g01444	16	AtERF096	76.19
Vitvi16g01437	10	AtERF096	69.86
Vitvi16g01434	11	AtERF096	68.66
Vitvi16g01443	17	AtERF096	68.49
Vitvi16g01435	18	AtERF096	69.7
Vitvi16g00380	12	AtERF096	68.12
