# Supplementary material for: VviERF6Ls: an expanded clade in Vitis responds transcriptionally to abiotic and biotic stresses and berry development
Source: BMC Genomics. 2020 Jul 9;21:472. doi: 10.1186/s12864-020-06811-8 (PMC7350745; doi:10.1186/s12864-020-06811-8)
Supplement: Supplementary file 8 — Additional file 8. Cabernet Sauvignon (CS) VviERF6L protein motif coordinates including start position, motif number and consensus motif. [file 12864_2020_6811_MOESM8_ESM.xlsx]

## Sheet: summarized_meme_18ERF6L_CS
Additional File 8: Cabernet Sauvignon (CS) VviERF6L protein motif coordinates including start position, motif number and consensus motif.
Gene_name	Start	P.value	Motif	Consensus
VvCabSauv08_P0367F.ver1.	111	5.84e-64	Motif1	HYRGVRRRPWGKFAAEIRDPNRRGSRVWLGTFETAIEAARAYDRAAFKMR
VvCabSauv08_P0367F.ver1.	119	5.84e-64	Motif1	HYRGVRRRPWGKFAAEIRDPNRRGSRVWLGTFETAIEAARAYDRAAFKMR
VvCabSauv08_H0036F_008.v	82	5.84e-64	Motif1	HYRGVRRRPWGKFAAEIRDPNRRGSRVWLGTFETAIEAARAYDRAAFKMR
VvCabSauv08_H0036F_008.v	431	5.84e-64	Motif1	HYRGVRRRPWGKFAAEIRDPNRRGSRVWLGTFETAIEAARAYDRAAFKMR
VvCabSauv08_H0036F_008.v	111	5.84e-64	Motif1	HYRGVRRRPWGKFAAEIRDPNRRGSRVWLGTFETAIEAARAYDRAAFKMR
VvCabSauv08_H0036F_004.v	66	5.84e-64	Motif1	HYRGVRRRPWGKFAAEIRDPNRRGSRVWLGTFETAIEAARAYDRAAFKMR
VvCabSauv08_P0367F.ver1.	153	9.57e-64	Motif1	HYRGVRRRPWGKFAAEIRDPNRRGSRVWLGTFETAIEAARAYDRAAFKMR
VvCabSauv08_P0367F.ver1.	179	9.57e-64	Motif1	HYRGVRRRPWGKFAAEIRDPNRRGSRVWLGTFETAIEAARAYDRAAFKMR
VvCabSauv08_H0036F_008.v	119	9.57e-64	Motif1	HYRGVRRRPWGKFAAEIRDPNRRGSRVWLGTFETAIEAARAYDRAAFKMR
VvCabSauv08_H0036F_008.v	437	9.57e-64	Motif1	HYRGVRRRPWGKFAAEIRDPNRRGSRVWLGTFETAIEAARAYDRAAFKMR
VvCabSauv08_H0036F_008.v	164	9.57e-64	Motif1	HYRGVRRRPWGKFAAEIRDPNRRGSRVWLGTFETAIEAARAYDRAAFKMR
VvCabSauv08_H0036F_008.v	119	9.57e-64	Motif1	HYRGVRRRPWGKFAAEIRDPNRRGSRVWLGTFETAIEAARAYDRAAFKMR
VvCabSauv08_P0367F.ver1.	115	1.37e-63	Motif1	HYRGVRRRPWGKFAAEIRDPNRRGSRVWLGTFETAIEAARAYDRAAFKMR
VvCabSauv08_H0036F_009.v	119	2.34e-63	Motif1	HYRGVRRRPWGKFAAEIRDPNRRGSRVWLGTFETAIEAARAYDRAAFKMR
VvCabSauv08_H0036F_008.v	119	2.34e-63	Motif1	HYRGVRRRPWGKFAAEIRDPNRRGSRVWLGTFETAIEAARAYDRAAFKMR
VvCabSauv08_H0036F_008.v	706	2.34e-63	Motif1	HYRGVRRRPWGKFAAEIRDPNRRGSRVWLGTFETAIEAARAYDRAAFKMR
VvCabSauv08_H0036F_008.v	165	2.34e-63	Motif1	HYRGVRRRPWGKFAAEIRDPNRRGSRVWLGTFETAIEAARAYDRAAFKMR
VvCabSauv08_P0367F.ver1.	119	4.28e-63	Motif1	HYRGVRRRPWGKFAAEIRDPNRRGSRVWLGTFETAIEAARAYDRAAFKMR
VvCabSauv08_H0036F_004.v	387	4.28e-63	Motif1	HYRGVRRRPWGKFAAEIRDPNRRGSRVWLGTFETAIEAARAYDRAAFKMR
VvCabSauv08_P0070F.ver1.	69	1.25e-62	Motif1	HYRGVRRRPWGKFAAEIRDPNRRGSRVWLGTFETAIEAARAYDRAAFKMR
VvCabSauv08_H0036F_004.v	108	2.38e-62	Motif1	HYRGVRRRPWGKFAAEIRDPNRRGSRVWLGTFETAIEAARAYDRAAFKMR
VvCabSauv08_H0036F_009.v	82	2.69e-62	Motif1	HYRGVRRRPWGKFAAEIRDPNRRGSRVWLGTFETAIEAARAYDRAAFKMR
VvCabSauv08_P0367F.ver1.	115	4.54e-62	Motif1	HYRGVRRRPWGKFAAEIRDPNRRGSRVWLGTFETAIEAARAYDRAAFKMR
VvCabSauv08_P0367F.ver1.	66	4.54e-62	Motif1	HYRGVRRRPWGKFAAEIRDPNRRGSRVWLGTFETAIEAARAYDRAAFKMR
VvCabSauv08_H0036F_008.v	115	4.54e-62	Motif1	HYRGVRRRPWGKFAAEIRDPNRRGSRVWLGTFETAIEAARAYDRAAFKMR
VvCabSauv08_P0367F.ver1.	115	1.78e-61	Motif1	HYRGVRRRPWGKFAAEIRDPNRRGSRVWLGTFETAIEAARAYDRAAFKMR
VvCabSauv08_H0036F_008.v	115	1.78e-61	Motif1	HYRGVRRRPWGKFAAEIRDPNRRGSRVWLGTFETAIEAARAYDRAAFKMR
VvCabSauv08_P0070F.ver1.	90	6.67e-60	Motif1	HYRGVRRRPWGKFAAEIRDPNRRGSRVWLGTFETAIEAARAYDRAAFKMR
VvCabSauv08_P0367F.ver1.	272	7.71e-07	Motif10	SQLIV
VvCabSauv08_P0367F.ver1.	307	7.71e-07	Motif10	SQLIV
VvCabSauv08_P0367F.ver1.	270	7.71e-07	Motif10	SQLIV
VvCabSauv08_P0367F.ver1.	333	7.71e-07	Motif10	SQLIV
VvCabSauv08_P0367F.ver1.	273	7.71e-07	Motif10	SQLIV
VvCabSauv08_H0036F_008.v	273	7.71e-07	Motif10	SQLIV
VvCabSauv08_H0036F_008.v	271	7.71e-07	Motif10	SQLIV
VvCabSauv08_H0036F_008.v	591	7.71e-07	Motif10	SQLIV
VvCabSauv08_H0036F_008.v	264	7.71e-07	Motif10	SQLIV
VvCabSauv08_H0036F_008.v	270	7.71e-07	Motif10	SQLIV
VvCabSauv08_H0036F_008.v	273	7.71e-07	Motif10	SQLIV
VvCabSauv08_H0036F_004.v	541	7.71e-07	Motif10	SQLIV
VvCabSauv08_H0036F_004.v	262	1.41e-06	Motif10	SQLIV
VvCabSauv08_H0036F_008.v	24	4.68e-07	Motif11	TFVSH
VvCabSauv08_H0036F_008.v	24	9.24e-07	Motif11	TFVSH
VvCabSauv08_H0036F_008.v	342	9.24e-07	Motif11	TFVSH
VvCabSauv08_H0036F_008.v	69	9.24e-07	Motif11	TFVSH
VvCabSauv08_H0036F_008.v	24	9.24e-07	Motif11	TFVSH
VvCabSauv08_P0367F.ver1.	84	2.17e-06	Motif11	TFVSH
VvCabSauv08_P0367F.ver1.	24	2.17e-06	Motif11	TFVSH
VvCabSauv08_P0367F.ver1.	24	2.17e-06	Motif11	TFVSH
VvCabSauv08_H0036F_004.v	292	2.17e-06	Motif11	TFVSH
VvCabSauv08_H0036F_004.v	24	2.17e-06	Motif11	TFVSH
VvCabSauv08_P0070F.ver1.	24	3.39e-06	Motif11	TFVSH
VvCabSauv08_H0036F_009.v	24	3.39e-06	Motif11	TFVSH
VvCabSauv08_H0036F_008.v	24	3.39e-06	Motif11	TFVSH
VvCabSauv08_H0036F_008.v	611	3.39e-06	Motif11	TFVSH
VvCabSauv08_H0036F_009.v	24	3.77e-06	Motif11	TFVSH
VvCabSauv08_H0036F_008.v	336	6.15e-06	Motif11	TFVSH
VvCabSauv08_P0367F.ver1.	58	7.73e-06	Motif11	TFVSH
VvCabSauv08_P0367F.ver1.	24	1.41e-05	Motif11	TFVSH
VvCabSauv08_H0036F_008.v	42	1.58e-05	Motif11	TFVSH
VvCabSauv08_P0070F.ver1.	60	4.24e-11	Motif12	SAPVAGEIR
VvCabSauv08_H0036F_009.v	110	4.24e-11	Motif12	SAPVAGEIR
VvCabSauv08_H0036F_008.v	110	4.24e-11	Motif12	SAPVAGEIR
VvCabSauv08_H0036F_008.v	697	4.24e-11	Motif12	SAPVAGEIR
VvCabSauv08_H0036F_008.v	156	2.20e-10	Motif12	SAPVAGEIR
VvCabSauv08_P0367F.ver1.	184	3.13e-28	Motif13	HQRYLARKGSERVRVKRENKWR
VvCabSauv08_H0036F_004.v	184	3.13e-28	Motif13	HQRYLARKGSERVRVKRENKWR
VvCabSauv08_P0367F.ver1.	188	6.73e-22	Motif13	HQRYLARKGSERVRVKRENKWR
VvCabSauv08_H0036F_004.v	123	2.23e-11	Motif13	HQRYLARKGSERVRVKRENKWR
VvCabSauv08_H0036F_004.v	219	7.51e-10	Motif13	HQRYLARKGSERVRVKRENKWR
VvCabSauv08_H0036F_008.v	169	2.52e-60	Motif2	GSKAILNFPLEAGNWSGSDPPATSGRKRERDSETEERZQVEIKVLKQEEH
VvCabSauv08_H0036F_008.v	169	4.15e-60	Motif2	GSKAILNFPLEAGNWSGSDPPATSGRKRERDSETEERZQVEIKVLKQEEH
VvCabSauv08_H0036F_004.v	437	1.29e-59	Motif2	GSKAILNFPLEAGNWSGSDPPATSGRKRERDSETEERZQVEIKVLKQEEH
VvCabSauv08_H0036F_008.v	487	2.30e-59	Motif2	GSKAILNFPLEAGNWSGSDPPATSGRKRERDSETEERZQVEIKVLKQEEH
VvCabSauv08_H0036F_008.v	214	2.30e-59	Motif2	GSKAILNFPLEAGNWSGSDPPATSGRKRERDSETEERZQVEIKVLKQEEH
VvCabSauv08_P0367F.ver1.	169	5.66e-59	Motif2	GSKAILNFPLEAGNWSGSDPPATSGRKRERDSETEERZQVEIKVLKQEEH
VvCabSauv08_P0367F.ver1.	229	1.90e-58	Motif2	GSKAILNFPLEAGNWSGSDPPATSGRKRERDSETEERZQVEIKVLKQEEH
VvCabSauv08_H0036F_004.v	116	6.75e-58	Motif2	GSKAILNFPLEAGNWSGSDPPATSGRKRERDSETEERZQVEIKVLKQEEH
VvCabSauv08_P0367F.ver1.	203	2.98e-57	Motif2	GSKAILNFPLEAGNWSGSDPPATSGRKRERDSETEERZQVEIKVLKQEEH
VvCabSauv08_H0036F_008.v	215	5.27e-57	Motif2	GSKAILNFPLEAGNWSGSDPPATSGRKRERDSETEERZQVEIKVLKQEEH
VvCabSauv08_P0367F.ver1.	116	4.60e-56	Motif2	GSKAILNFPLEAGNWSGSDPPATSGRKRERDSETEERZQVEIKVLKQEEH
VvCabSauv08_P0070F.ver1.	119	4.60e-56	Motif2	GSKAILNFPLEAGNWSGSDPPATSGRKRERDSETEERZQVEIKVLKQEEH
VvCabSauv08_H0036F_008.v	756	4.60e-56	Motif2	GSKAILNFPLEAGNWSGSDPPATSGRKRERDSETEERZQVEIKVLKQEEH
VvCabSauv08_H0036F_009.v	169	6.79e-56	Motif2	GSKAILNFPLEAGNWSGSDPPATSGRKRERDSETEERZQVEIKVLKQEEH
VvCabSauv08_H0036F_008.v	169	3.46e-54	Motif2	GSKAILNFPLEAGNWSGSDPPATSGRKRERDSETEERZQVEIKVLKQEEH
VvCabSauv08_P0367F.ver1.	165	3.04e-53	Motif2	GSKAILNFPLEAGNWSGSDPPATSGRKRERDSETEERZQVEIKVLKQEEH
VvCabSauv08_H0036F_008.v	165	3.04e-53	Motif2	GSKAILNFPLEAGNWSGSDPPATSGRKRERDSETEERZQVEIKVLKQEEH
VvCabSauv08_H0036F_008.v	132	3.03e-52	Motif2	GSKAILNFPLEAGNWSGSDPPATSGRKRERDSETEERZQVEIKVLKQEEH
VvCabSauv08_H0036F_008.v	481	3.03e-52	Motif2	GSKAILNFPLEAGNWSGSDPPATSGRKRERDSETEERZQVEIKVLKQEEH
VvCabSauv08_P0367F.ver1.	165	8.76e-52	Motif2	GSKAILNFPLEAGNWSGSDPPATSGRKRERDSETEERZQVEIKVLKQEEH
VvCabSauv08_H0036F_008.v	165	8.76e-52	Motif2	GSKAILNFPLEAGNWSGSDPPATSGRKRERDSETEERZQVEIKVLKQEEH
VvCabSauv08_H0036F_009.v	132	1.33e-51	Motif2	GSKAILNFPLEAGNWSGSDPPATSGRKRERDSETEERZQVEIKVLKQEEH
VvCabSauv08_P0367F.ver1.	161	7.62e-49	Motif2	GSKAILNFPLEAGNWSGSDPPATSGRKRERDSETEERZQVEIKVLKQEEH
VvCabSauv08_H0036F_008.v	161	7.62e-49	Motif2	GSKAILNFPLEAGNWSGSDPPATSGRKRERDSETEERZQVEIKVLKQEEH
VvCabSauv08_H0036F_004.v	158	1.40e-46	Motif2	GSKAILNFPLEAGNWSGSDPPATSGRKRERDSETEERZQVEIKVLKQEEH
VvCabSauv08_P0070F.ver1.	140	9.31e-38	Motif2	GSKAILNFPLEAGNWSGSDPPATSGRKRERDSETEERZQVEIKVLKQEEH
VvCabSauv08_H0036F_008.v	3	9.31e-38	Motif2	GSKAILNFPLEAGNWSGSDPPATSGRKRERDSETEERZQVEIKVLKQEEH
VvCabSauv08_H0036F_004.v	347	2.18e-34	Motif3	FETKSPKTSTLSHRRPPLSISVPQPTVSQ
VvCabSauv08_H0036F_008.v	79	7.05e-34	Motif3	FETKSPKTSTLSHRRPPLSISVPQPTVSQ
VvCabSauv08_H0036F_008.v	397	7.05e-34	Motif3	FETKSPKTSTLSHRRPPLSISVPQPTVSQ
VvCabSauv08_H0036F_008.v	124	7.05e-34	Motif3	FETKSPKTSTLSHRRPPLSISVPQPTVSQ
VvCabSauv08_P0367F.ver1.	139	2.20e-33	Motif3	FETKSPKTSTLSHRRPPLSISVPQPTVSQ
VvCabSauv08_H0036F_008.v	79	6.66e-33	Motif3	FETKSPKTSTLSHRRPPLSISVPQPTVSQ
VvCabSauv08_H0036F_004.v	68	6.66e-33	Motif3	FETKSPKTSTLSHRRPPLSISVPQPTVSQ
VvCabSauv08_P0367F.ver1.	79	1.03e-32	Motif3	FETKSPKTSTLSHRRPPLSISVPQPTVSQ
VvCabSauv08_H0036F_004.v	26	7.86e-32	Motif3	FETKSPKTSTLSHRRPPLSISVPQPTVSQ
VvCabSauv08_P0367F.ver1.	26	1.65e-31	Motif3	FETKSPKTSTLSHRRPPLSISVPQPTVSQ
VvCabSauv08_P0367F.ver1.	79	3.82e-31	Motif3	FETKSPKTSTLSHRRPPLSISVPQPTVSQ
VvCabSauv08_P0070F.ver1.	29	8.66e-31	Motif3	FETKSPKTSTLSHRRPPLSISVPQPTVSQ
VvCabSauv08_H0036F_009.v	79	8.66e-31	Motif3	FETKSPKTSTLSHRRPPLSISVPQPTVSQ
VvCabSauv08_H0036F_008.v	125	8.66e-31	Motif3	FETKSPKTSTLSHRRPPLSISVPQPTVSQ
VvCabSauv08_P0367F.ver1.	113	4.14e-30	Motif3	FETKSPKTSTLSHRRPPLSISVPQPTVSQ
VvCabSauv08_H0036F_008.v	79	7.11e-30	Motif3	FETKSPKTSTLSHRRPPLSISVPQPTVSQ
VvCabSauv08_H0036F_008.v	666	7.11e-30	Motif3	FETKSPKTSTLSHRRPPLSISVPQPTVSQ
VvCabSauv08_H0036F_008.v	71	3.05e-29	Motif3	FETKSPKTSTLSHRRPPLSISVPQPTVSQ
VvCabSauv08_P0367F.ver1.	75	5.57e-29	Motif3	FETKSPKTSTLSHRRPPLSISVPQPTVSQ
VvCabSauv08_P0367F.ver1.	75	8.27e-29	Motif3	FETKSPKTSTLSHRRPPLSISVPQPTVSQ
VvCabSauv08_H0036F_008.v	75	8.27e-29	Motif3	FETKSPKTSTLSHRRPPLSISVPQPTVSQ
VvCabSauv08_P0367F.ver1.	71	1.35e-28	Motif3	FETKSPKTSTLSHRRPPLSISVPQPTVSQ
VvCabSauv08_P0367F.ver1.	75	1.55e-27	Motif3	FETKSPKTSTLSHRRPPLSISVPQPTVSQ
VvCabSauv08_H0036F_008.v	75	1.55e-27	Motif3	FETKSPKTSTLSHRRPPLSISVPQPTVSQ
VvCabSauv08_H0036F_008.v	42	1.29e-26	Motif3	FETKSPKTSTLSHRRPPLSISVPQPTVSQ
VvCabSauv08_H0036F_008.v	391	1.29e-26	Motif3	FETKSPKTSTLSHRRPPLSISVPQPTVSQ
VvCabSauv08_H0036F_009.v	42	4.25e-26	Motif3	FETKSPKTSTLSHRRPPLSISVPQPTVSQ
VvCabSauv08_H0036F_004.v	75	3.88e-22	Motif3	FETKSPKTSTLSHRRPPLSISVPQPTVSQ
VvCabSauv08_H0036F_004.v	231	1.64e-40	Motif4	NWRAVWEERDMEGIFHLPPLTPLSPHPWIAY
VvCabSauv08_H0036F_004.v	189	1.64e-40	Motif4	NWRAVWEERDMEGIFHLPPLTPLSPHPWIAY
VvCabSauv08_P0367F.ver1.	276	3.71e-40	Motif4	NWRAVWEERDMEGIFHLPPLTPLSPHPWIAY
VvCabSauv08_P0367F.ver1.	302	3.71e-40	Motif4	NWRAVWEERDMEGIFHLPPLTPLSPHPWIAY
VvCabSauv08_H0036F_008.v	560	3.71e-40	Motif4	NWRAVWEERDMEGIFHLPPLTPLSPHPWIAY
VvCabSauv08_H0036F_008.v	242	3.71e-40	Motif4	NWRAVWEERDMEGIFHLPPLTPLSPHPWIAY
VvCabSauv08_P0367F.ver1.	189	7.03e-39	Motif4	NWRAVWEERDMEGIFHLPPLTPLSPHPWIAY
VvCabSauv08_P0367F.ver1.	239	1.17e-37	Motif4	NWRAVWEERDMEGIFHLPPLTPLSPHPWIAY
VvCabSauv08_H0036F_008.v	239	1.17e-37	Motif4	NWRAVWEERDMEGIFHLPPLTPLSPHPWIAY
VvCabSauv08_H0036F_008.v	206	7.41e-37	Motif4	NWRAVWEERDMEGIFHLPPLTPLSPHPWIAY
VvCabSauv08_H0036F_008.v	555	7.41e-37	Motif4	NWRAVWEERDMEGIFHLPPLTPLSPHPWIAY
VvCabSauv08_P0367F.ver1.	242	1.17e-36	Motif4	NWRAVWEERDMEGIFHLPPLTPLSPHPWIAY
VvCabSauv08_H0036F_009.v	208	3.50e-36	Motif4	NWRAVWEERDMEGIFHLPPLTPLSPHPWIAY
VvCabSauv08_H0036F_004.v	510	6.00e-36	Motif4	NWRAVWEERDMEGIFHLPPLTPLSPHPWIAY
VvCabSauv08_P0070F.ver1.	192	1.40e-35	Motif4	NWRAVWEERDMEGIFHLPPLTPLSPHPWIAY
VvCabSauv08_P0367F.ver1.	241	2.12e-35	Motif4	NWRAVWEERDMEGIFHLPPLTPLSPHPWIAY
VvCabSauv08_H0036F_008.v	240	2.12e-35	Motif4	NWRAVWEERDMEGIFHLPPLTPLSPHPWIAY
VvCabSauv08_H0036F_008.v	242	8.21e-34	Motif4	NWRAVWEERDMEGIFHLPPLTPLSPHPWIAY
VvCabSauv08_P0367F.ver1.	233	4.62e-32	Motif4	NWRAVWEERDMEGIFHLPPLTPLSPHPWIAY
VvCabSauv08_H0036F_008.v	233	4.62e-32	Motif4	NWRAVWEERDMEGIFHLPPLTPLSPHPWIAY
VvCabSauv08_H0036F_008.v	29	7.13e-59	Motif5	VNDPSQTSTSDSSVSTSDIVPLSBYLNLHEDENNPFLLHCSTSAPSGFFQ
VvCabSauv08_H0036F_008.v	347	7.13e-59	Motif5	VNDPSQTSTSDSSVSTSDIVPLSBYLNLHEDENNPFLLHCSTSAPSGFFQ
VvCabSauv08_H0036F_008.v	74	7.13e-59	Motif5	VNDPSQTSTSDSSVSTSDIVPLSBYLNLHEDENNPFLLHCSTSAPSGFFQ
VvCabSauv08_P0367F.ver1.	63	1.30e-58	Motif5	VNDPSQTSTSDSSVSTSDIVPLSBYLNLHEDENNPFLLHCSTSAPSGFFQ
VvCabSauv08_P0367F.ver1.	89	1.30e-58	Motif5	VNDPSQTSTSDSSVSTSDIVPLSBYLNLHEDENNPFLLHCSTSAPSGFFQ
VvCabSauv08_P0367F.ver1.	25	1.80e-57	Motif5	VNDPSQTSTSDSSVSTSDIVPLSBYLNLHEDENNPFLLHCSTSAPSGFFQ
VvCabSauv08_P0367F.ver1.	29	2.47e-57	Motif5	VNDPSQTSTSDSSVSTSDIVPLSBYLNLHEDENNPFLLHCSTSAPSGFFQ
VvCabSauv08_P0367F.ver1.	29	4.60e-57	Motif5	VNDPSQTSTSDSSVSTSDIVPLSBYLNLHEDENNPFLLHCSTSAPSGFFQ
VvCabSauv08_H0036F_004.v	25	2.05e-56	Motif5	VNDPSQTSTSDSSVSTSDIVPLSBYLNLHEDENNPFLLHCSTSAPSGFFQ
VvCabSauv08_H0036F_004.v	297	3.15e-56	Motif5	VNDPSQTSTSDSSVSTSDIVPLSBYLNLHEDENNPFLLHCSTSAPSGFFQ
VvCabSauv08_H0036F_008.v	25	4.83e-56	Motif5	VNDPSQTSTSDSSVSTSDIVPLSBYLNLHEDENNPFLLHCSTSAPSGFFQ
VvCabSauv08_P0367F.ver1.	25	2.51e-55	Motif5	VNDPSQTSTSDSSVSTSDIVPLSBYLNLHEDENNPFLLHCSTSAPSGFFQ
VvCabSauv08_P0367F.ver1.	25	5.57e-55	Motif5	VNDPSQTSTSDSSVSTSDIVPLSBYLNLHEDENNPFLLHCSTSAPSGFFQ
VvCabSauv08_H0036F_008.v	25	2.30e-54	Motif5	VNDPSQTSTSDSSVSTSDIVPLSBYLNLHEDENNPFLLHCSTSAPSGFFQ
VvCabSauv08_H0036F_008.v	29	4.86e-53	Motif5	VNDPSQTSTSDSSVSTSDIVPLSBYLNLHEDENNPFLLHCSTSAPSGFFQ
VvCabSauv08_H0036F_009.v	29	1.39e-47	Motif5	VNDPSQTSTSDSSVSTSDIVPLSBYLNLHEDENNPFLLHCSTSAPSGFFQ
VvCabSauv08_H0036F_008.v	616	1.39e-47	Motif5	VNDPSQTSTSDSSVSTSDIVPLSBYLNLHEDENNPFLLHCSTSAPSGFFQ
VvCabSauv08_H0036F_008.v	75	1.39e-47	Motif5	VNDPSQTSTSDSSVSTSDIVPLSBYLNLHEDENNPFLLHCSTSAPSGFFQ
VvCabSauv08_H0036F_008.v	29	1.02e-46	Motif5	VNDPSQTSTSDSSVSTSDIVPLSBYLNLHEDENNPFLLHCSTSAPSGFFQ
VvCabSauv08_H0036F_008.v	341	3.38e-37	Motif5	VNDPSQTSTSDSSVSTSDIVPLSBYLNLHEDENNPFLLHCSTSAPSGFFQ
VvCabSauv08_P0367F.ver1.	35	8.96e-28	Motif6	MAEEASSLHLIHQQLLSDFESF
VvCabSauv08_P0367F.ver1.	61	8.96e-28	Motif6	MAEEASSLHLIHQQLLSDFESF
VvCabSauv08_P0367F.ver1.	1	8.96e-28	Motif6	MAEEASSLHLIHQQLLSDFESF
VvCabSauv08_H0036F_008.v	1	8.96e-28	Motif6	MAEEASSLHLIHQQLLSDFESF
VvCabSauv08_H0036F_008.v	319	8.96e-28	Motif6	MAEEASSLHLIHQQLLSDFESF
VvCabSauv08_H0036F_008.v	46	8.96e-28	Motif6	MAEEASSLHLIHQQLLSDFESF
VvCabSauv08_H0036F_008.v	1	8.96e-28	Motif6	MAEEASSLHLIHQQLLSDFESF
VvCabSauv08_H0036F_004.v	1	8.96e-28	Motif6	MAEEASSLHLIHQQLLSDFESF
VvCabSauv08_P0367F.ver1.	1	4.58e-27	Motif6	MAEEASSLHLIHQQLLSDFESF
VvCabSauv08_P0367F.ver1.	1	4.58e-27	Motif6	MAEEASSLHLIHQQLLSDFESF
VvCabSauv08_H0036F_008.v	1	4.58e-27	Motif6	MAEEASSLHLIHQQLLSDFESF
VvCabSauv08_H0036F_004.v	1	4.58e-27	Motif6	MAEEASSLHLIHQQLLSDFESF
VvCabSauv08_P0367F.ver1.	1	1.70e-26	Motif6	MAEEASSLHLIHQQLLSDFESF
VvCabSauv08_P0367F.ver1.	1	1.70e-26	Motif6	MAEEASSLHLIHQQLLSDFESF
VvCabSauv08_H0036F_004.v	269	1.70e-26	Motif6	MAEEASSLHLIHQQLLSDFESF
VvCabSauv08_H0036F_004.v	1	4.10e-25	Motif6	MAEEASSLHLIHQQLLSDFESF
VvCabSauv08_P0367F.ver1.	1	1.44e-24	Motif6	MAEEASSLHLIHQQLLSDFESF
VvCabSauv08_H0036F_008.v	1	1.44e-24	Motif6	MAEEASSLHLIHQQLLSDFESF
VvCabSauv08_H0036F_009.v	1	2.45e-24	Motif6	MAEEASSLHLIHQQLLSDFESF
VvCabSauv08_P0070F.ver1.	1	1.54e-23	Motif6	MAEEASSLHLIHQQLLSDFESF
VvCabSauv08_H0036F_008.v	1	4.78e-23	Motif6	MAEEASSLHLIHQQLLSDFESF
VvCabSauv08_H0036F_008.v	313	4.78e-23	Motif6	MAEEASSLHLIHQQLLSDFESF
VvCabSauv08_H0036F_008.v	47	4.78e-23	Motif6	MAEEASSLHLIHQQLLSDFESF
VvCabSauv08_H0036F_008.v	1	7.02e-22	Motif6	MAEEASSLHLIHQQLLSDFESF
VvCabSauv08_P0367F.ver1.	1	2.11e-21	Motif6	MAEEASSLHLIHQQLLSDFESF
VvCabSauv08_H0036F_008.v	1	2.11e-21	Motif6	MAEEASSLHLIHQQLLSDFESF
VvCabSauv08_H0036F_008.v	588	1.90e-20	Motif6	MAEEASSLHLIHQQLLSDFESF
VvCabSauv08_H0036F_009.v	1	3.74e-19	Motif6	MAEEASSLHLIHQQLLSDFESF
VvCabSauv08_P0367F.ver1.	280	1.71e-26	Motif7	PESSDTLAAASNVLGVSPLTPS
VvCabSauv08_H0036F_008.v	220	1.71e-26	Motif7	PESSDTLAAASNVLGVSPLTPS
VvCabSauv08_P0367F.ver1.	254	2.83e-26	Motif7	PESSDTLAAASNVLGVSPLTPS
VvCabSauv08_H0036F_008.v	538	2.83e-26	Motif7	PESSDTLAAASNVLGVSPLTPS
VvCabSauv08_H0036F_008.v	265	2.83e-26	Motif7	PESSDTLAAASNVLGVSPLTPS
VvCabSauv08_P0367F.ver1.	167	1.87e-22	Motif7	PESSDTLAAASNVLGVSPLTPS
VvCabSauv08_H0036F_004.v	167	1.87e-22	Motif7	PESSDTLAAASNVLGVSPLTPS
VvCabSauv08_H0036F_004.v	209	6.13e-21	Motif7	PESSDTLAAASNVLGVSPLTPS
VvCabSauv08_P0367F.ver1.	220	1.12e-20	Motif7	PESSDTLAAASNVLGVSPLTPS
VvCabSauv08_H0036F_004.v	488	1.12e-20	Motif7	PESSDTLAAASNVLGVSPLTPS
VvCabSauv08_P0070F.ver1.	170	4.01e-20	Motif7	PESSDTLAAASNVLGVSPLTPS
VvCabSauv08_H0036F_009.v	220	4.01e-20	Motif7	PESSDTLAAASNVLGVSPLTPS
VvCabSauv08_H0036F_008.v	220	4.01e-20	Motif7	PESSDTLAAASNVLGVSPLTPS
VvCabSauv08_H0036F_008.v	807	4.01e-20	Motif7	PESSDTLAAASNVLGVSPLTPS
VvCabSauv08_H0036F_008.v	218	3.41e-19	Motif7	PESSDTLAAASNVLGVSPLTPS
VvCabSauv08_P0367F.ver1.	211	3.21e-18	Motif7	PESSDTLAAASNVLGVSPLTPS
VvCabSauv08_H0036F_008.v	211	3.21e-18	Motif7	PESSDTLAAASNVLGVSPLTPS
VvCabSauv08_P0367F.ver1.	219	7.36e-18	Motif7	PESSDTLAAASNVLGVSPLTPS
VvCabSauv08_P0367F.ver1.	217	1.96e-17	Motif7	PESSDTLAAASNVLGVSPLTPS
VvCabSauv08_H0036F_008.v	217	1.96e-17	Motif7	PESSDTLAAASNVLGVSPLTPS
VvCabSauv08_H0036F_008.v	184	6.50e-17	Motif7	PESSDTLAAASNVLGVSPLTPS
VvCabSauv08_H0036F_008.v	533	6.50e-17	Motif7	PESSDTLAAASNVLGVSPLTPS
VvCabSauv08_P0070F.ver1.	192	7.92e-15	Motif7	PESSDTLAAASNVLGVSPLTPS
VvCabSauv08_H0036F_008.v	55	7.92e-15	Motif7	PESSDTLAAASNVLGVSPLTPS
VvCabSauv08_H0036F_009.v	186	9.82e-15	Motif7	PESSDTLAAASNVLGVSPLTPS
VvCabSauv08_P0367F.ver1.	143	3.41e-11	Motif8	PAESDSGDI
VvCabSauv08_P0367F.ver1.	169	3.41e-11	Motif8	PAESDSGDI
VvCabSauv08_H0036F_008.v	109	3.41e-11	Motif8	PAESDSGDI
VvCabSauv08_H0036F_008.v	427	3.41e-11	Motif8	PAESDSGDI
VvCabSauv08_H0036F_008.v	154	3.41e-11	Motif8	PAESDSGDI
VvCabSauv08_H0036F_008.v	109	3.41e-11	Motif8	PAESDSGDI
VvCabSauv08_H0036F_004.v	377	3.41e-11	Motif8	PAESDSGDI
VvCabSauv08_H0036F_004.v	98	3.41e-11	Motif8	PAESDSGDI
VvCabSauv08_P0367F.ver1.	109	4.84e-11	Motif8	PAESDSGDI
VvCabSauv08_P0367F.ver1.	56	1.66e-10	Motif8	PAESDSGDI
VvCabSauv08_P0367F.ver1.	109	2.28e-10	Motif8	PAESDSGDI
VvCabSauv08_H0036F_008.v	101	2.97e-10	Motif8	PAESDSGDI
VvCabSauv08_P0367F.ver1.	105	4.53e-10	Motif8	PAESDSGDI
VvCabSauv08_P0367F.ver1.	105	4.53e-10	Motif8	PAESDSGDI
VvCabSauv08_H0036F_008.v	105	4.53e-10	Motif8	PAESDSGDI
VvCabSauv08_H0036F_004.v	56	1.87e-09	Motif8	PAESDSGDI
VvCabSauv08_P0367F.ver1.	101	3.20e-09	Motif8	PAESDSGDI
VvCabSauv08_P0367F.ver1.	105	6.99e-09	Motif8	PAESDSGDI
VvCabSauv08_H0036F_008.v	105	6.99e-09	Motif8	PAESDSGDI
VvCabSauv08_P0367F.ver1.	11	6.59e-23	Motif9	DGSDGLGJFNVPILHYLPVLIS
VvCabSauv08_P0367F.ver1.	37	1.99e-22	Motif9	DGSDGLGJFNVPILHYLPVLIS
VvCabSauv08_H0036F_008.v	295	6.59e-21	Motif9	DGSDGLGJFNVPILHYLPVLIS
VvCabSauv08_P0070F.ver1.	220	9.28e-20	Motif9	DGSDGLGJFNVPILHYLPVLIS
VvCabSauv08_H0036F_008.v	83	9.28e-20	Motif9	DGSDGLGJFNVPILHYLPVLIS
VvCabSauv08_H0036F_008.v	22	3.88e-19	Motif9	DGSDGLGJFNVPILHYLPVLIS
