# Supplementary material for: VviERF6Ls: an expanded clade in Vitis responds transcriptionally to abiotic and biotic stresses and berry development
Source: BMC Genomics. 2020 Jul 9;21:472. doi: 10.1186/s12864-020-06811-8 (PMC7350745; doi:10.1186/s12864-020-06811-8)
Supplement: Supplementary file 10 — Additional file 10. Percent identity of PN40024 and Cabernet Sauvignon (CS) VviERF6L protein motifs. [file 12864_2020_6811_MOESM10_ESM.xlsx]

## Sheet: Sheet1
Additional File 10: Percent identity of PN40024 and Cabernet Sauvignon (CS) VviERF6L protein motifs. PN40024 and corresponding CS VviERF6L protein motif percent identity. Colors correspond to Fig.1.
PN40024 Motif	CS Motif	Percent identity
1	1	100
2	2	100
3	3	100
4	4	100
5	6	100
8	5	100
9	7	71.43
