# Supplementary material for: VviERF6Ls: an expanded clade in Vitis responds transcriptionally to abiotic and biotic stresses and berry development
Source: BMC Genomics. 2020 Jul 9;21:472. doi: 10.1186/s12864-020-06811-8 (PMC7350745; doi:10.1186/s12864-020-06811-8)
Supplement: Supplementary file 11 — Additional file 11. Cabernet Sauvignon (CS) VviERF6L gene names, protein sequences and protein length. Average length of all 26 at bottom. [file 12864_2020_6811_MOESM11_ESM.xlsx]

## Sheet: CS_ERF6L_protein_lengths
Additional File 11: Cabernet Sauvignon (CS) VviERF6L gene names, protein sequences and protein length. Average length of all 26 at bottom.
ID	SEQ	LENGTH
>VvCabSauv08_H0036F_004.ver1.0.g139810.m01 gene=VvCabSauv08_H0036F_004.ver1.0.g139810	MAEEASSLHLIHQQLLFDFESFESFFETKCHKTSTLSHRRPPLSISVPQPIVSQSPVESNSGDIMHYRGVRRRPWGKFAAEIRDPNRRGSRVWLGTFETAIEAARAYDRAAFKMRGSKAILNFPLEADNWSGSDPPAISGRKRERDSKTEERQQVEIKVLKKEEHLPESDCKVAVACNVLGVSPLTPSNWRAVWEERDMEGIFHLPPLTPLSPHPWIAYTKLMGLINTS.	230
>VvCabSauv08_H0036F_004.ver1.0.g139860.m01 gene=VvCabSauv08_H0036F_004.ver1.0.g139860	MAEEASSVHFIHQQLLFDFEAFESFVSHVNDPSQTSTSDSSASTSDINPLSNYFNPHEDENNPLSSTFQTKSPKTSTLSHRRPPLSISVPQPAVSQSPAESDSGDIRHYRGVRRRPWGKFAAEIRDPNRRGSRVWLGTFETAIKAARAYDRAAFKMRGSKAVLNFPLEADKFVGFCPPATSGRKRERDSEAEERRQLEIKVLKQEEYLPESDSAVAAASNVLGVSPLTPSNWRAVWEERDMEGIFHLPPLTPLSPHPWIAYSQVIV.	267
>VvCabSauv08_H0036F_004.ver1.0.g139870.m01 gene=VvCabSauv08_H0036F_004.ver1.0.g139870	MAEEASSLHLIHQQLLSDFESFEKLNNPSQTSTSDSSVSTSDINPLSNYLNIPEDENNPFLLHCSTSAPSGFFQFETKSTKASRLSRRRPPLSISVLSQPFLSHRRIPIQATSSIRGAYGVGRGGNLRRRSETRIGEDRGYGWGHSRLPLKQPELMIELLSRCVVPKLFSISPLKLGIGRVLTHQRYLARKGSERVRVKRENKWRRSVGGERDGGNIQAATVNAVITTSLVRIFSAYSLRRGCALTLHHTLSSPLTLTLYFSLLISIDMAEEASSLHFIHQQLLFDFEAFESFVSHVNDPSQTSTSDSSASTSDINPLSNYFNPHEDENNPSLFHCSTSAPSGFFQFQTKSPKTSTLSHRRPPLSISVPQPTVSQSPAESDSGDIRHYRGVRRRPWGKF…	546
>VvCabSauv08_H0036F_008.ver1.0.g139880.m01 gene=VvCabSauv08_H0036F_008.ver1.0.g139880	MAEEASSLHLIHQQLLFDFESFEGFVSHVNVPSQTSTSDSSAYTSDINPFCNYFNPHEDENNPSLLHCSTSASSGFFQFQTKSPKTSTLSHRRPPLSISVPQPAVSQSPAESDSGDIRHYRGVRRRPWGKFAAEIRDPNRRGSRVWLGTFETAIEGARAYDRAAFKMRGSKAILNFPLEADNWSGSDPPTTSGRKKKRDSETEERQQVEIKVLKQEEPLPESDCTLAAASNVLGICPLTPSNWRAVWEEGDMEGMFHLPPLTPLSPHPWIAYSQLIV.	278
>VvCabSauv08_H0036F_008.ver1.0.g139890.m01 gene=VvCabSauv08_H0036F_008.ver1.0.g139890	MAEEASSLHLIHQLLLSDFQSFENLNDPSQTSTSDSSISTSDIIPLSHYFDLHEDENNPFLLHCSTSAPSGFFQFESKSPKASRLSRRRPPLSISVSQPTIPQLPADSDSGDVKHYRGVRRRPWGKFAAEIRDANRRGSRVWLGTFETAIEAARAYDRAAFEMRGSKAILNFPLEAGNWSGSESPVISGQKRVRESEGEEREQVEIKVLKQEEQSPESESTVAGATSNVLGIGPLTPSNWRAVWEEREMEGIFKLPPLTPLSPHPWLGYSQLIV.	275
>VvCabSauv08_H0036F_008.ver1.0.g139900.m01 gene=VvCabSauv08_H0036F_008.ver1.0.g139900	MEKEASALHFIHQHLLSDFESLESFAVNVNELSQTSSPESSVSTTDVEVSDYLKVHDDECSTSTSSGLFQFETKSPKLSKLSHRRPSLCISVPQPPIPQLPAESDSGDARHYRGVRRRPWGKFAAEIRDPNRRGSRVWLGTFETAIEAARAYDRAAFKMRGSKAILNFPLEAGNLSCSDPTVISGRKRQRECESGEREQAETKVLKQEEQLPDSDCNLAAASVFGISPLTPSSWRTIWEGKATDGIFNLPPLTPLSPHPWIGYSQLIV.	269
>VvCabSauv08_H0036F_008.ver1.0.g139910.m01 gene=VvCabSauv08_H0036F_008.ver1.0.g139910	MAPKRAPMLATMTNTDKGKRPMVSKKVAFNRVPILHYLPVLISIDMAEEASSLHLIHQQLLFDFESFEGFVSHVNVPSQTSTSDSSPSTSDIVPLSNYSNLHEDENNPFLLHCSTSAPSGFFQFETKSPKNSTLSHRRPPLSISVPQPTVSQSPAESDSGDIRHYRGVRRRPWGKFAAEIRDPNRRGSRVWLGTFETAIEGARAYDRAAFKMRGSKAILNFPLEADNWSGSDPPATSGRKRVRDSETEERQQVEIKVLKQEEHLPESDCTLAAASNVLGVCPLTPSNWRAVWEEGDMEGCSICHLPILHYLPVLISIDMAEEASSLHLIHQQLLFDFESFEGFVSHVNVPSQTSTSDSSPSTSDIVPLSNYSNLHEDENNPFLLHCSTSAPSGFFQFET…	596
>VvCabSauv08_H0036F_008.ver1.0.g139930.m01 gene=VvCabSauv08_H0036F_008.ver1.0.g139930	MAEEASSLHLIHQQLLFDFESFEGFVSHVNVPSQTSTSDSSPSTSDIVPLSNYSNLHEDENNPFLLHCSTSAPSGFFQFETKSPKNSTLSHRRPPLSISVPQPTVSQSPAESDSGDIRHYRGVRRRPWGKFAAEIRDPNRRGSRVWLGTFETAIEGARAYDRAAFKMRGSKAILNFPLEADNWSGSDPPATSGRKRERDSETEERQQVEIKVLKQEEHLPESDCTLAAASNVWGFVP.	238
>VvCabSauv08_H0036F_008.ver1.0.g139940.m01 gene=VvCabSauv08_H0036F_008.ver1.0.g139940	MAEEASSLHLIHQQLLSDFESFEKLNNPSQTSTSDSSVSTSDINSLSNYLNVPEDENNPFLLHCSTSAPSGCFQFETKSTKASRLSHRRPRLSISVPLPTVSQSQGESESGDIRLYRGVRRRPWGKFAAEIRDPNRRGSRVWLGTFEAAIEAARAYDRAAFKMRGSKAILNFPLEAGNWSGSDPPAISGRKRERECESEGRELVENKVLKKEEQSSESESTTAAAAASNVLGVSPLTPSNWRAVWEEREMEGRFKLAPLTPLSPHPWLGYSQLIV.	276
>VvCabSauv08_H0036F_008.ver1.0.g139950.m01 gene=VvCabSauv08_H0036F_008.ver1.0.g139950	NLDRNLVFPYLFFYDTTFSCAYRTPPRSLLFTTSSSLSLSLGFISNMADKVSSFQLVHQQLLSDFECVETIVSDVGEASQASTSESSVSTSHIVQVSDYLKPNEHENNSFFLHRSTSAPSGVFQFETKSQKTSTLSQRRPPLSISVPPPPTSQPSSAPVAGETRHYRGVRRRPWGKFAAEIRDSNRRGSRVWLGTFETAIEAARAYDRAAFKMRGSKAILNFPLEAGNWSGSDPPATSGRKRERDCETEVREQVEIKVLKQEKCFGDQSINAVELESCVGRERHEGNIQLATVNAIITPSLDIAIPHCSSPIMGEEASSLQLIHQLLLSDFDSMETFVPHVSHSLRSSASDSSASTDDIIQVSEYPKLHEDESNAFLFDCSTSSPSAVFQFQTESPKPS…	839
>VvCabSauv08_H0036F_008.ver1.0.g139960.m01 gene=VvCabSauv08_H0036F_008.ver1.0.g139960	MGEEASSLQLIHQLLLSDFDSMETFVSHASHSLRSSASDSSFQTESPKPSRLSHRRPPLSISLPPPPISDTSSSLDSGERRHYRGVRRRPWGKFAAEIRDPNRRGSRVWLGTFETAIEAARAYDRAAFKMRGCKAVLNFPLEAGNWSDSDPPATSIRKRERESESEEREQPEIKVLKQEEASPDSDSPVVAEAANVLEASPLTPSSWRTVWEERDMEGAFHLPPLTPLSPHPWIGCSRLIS.	242
>VvCabSauv08_H0036F_008.ver1.0.g139970.m01 gene=VvCabSauv08_H0036F_008.ver1.0.g139970	MADKVSSFQLIQQQLISDFECVETFVSDVGEASQASTSESSVSTSHIVRVSDYLKPNEHENNSFFLHRSTSAPSGVFQFETKSQKTSTLSQRRPPVSISVPPPPTSQPSSAPVAGEIRHYRGVRRRPWGKFAAEIRDSNRRGSRVWLGTFETAIEAARAYDRAAFKMRGSKAILNFPLEAGNWSGSDPPATSGRKRERDCETEVREQVEIKVLKQEEVEFPKSDSTAAAASVLGISPLTPSSWRAVWEERDMKGIFNLPPLTPSSPLHWIAYSQLIVE.	279
>VvCabSauv08_H0036F_008.ver1.0.g139990.m01 gene=VvCabSauv08_H0036F_008.ver1.0.g139990	MRGSKAILNFPLEAGAPPEASQRNPSVRKRLRETEKNDRETVEVKVIKKEEIVESPVSDVTLANTSTAVACPLTPSSWTAVWDGADGNGIFNVPPLSPLSPLVMT.	106
>VvCabSauv08_H0036F_009.ver1.0.g140080.m01 gene=VvCabSauv08_H0036F_009.ver1.0.g140080	MGDETSSLQLIHHLLLSEFDSMETFISHVSHSLQSSASDSSFQTESPKPSRLSHRRPPVSISLPPPPISHTSSSLDSGESRHYRGVRRRPWGKFAAEIRDPNRRGHRVWLGTFETAIEAARGYDRAAFKMRGSKAVLNFPLEAGNWSDSDPPATSIRKRERESESEERKQPEIKVLKQEEASPDSDSPVVTEAAAANVLEAGLLTPSSWRTVWEERDMEGPFHLPPLTPLSPHPWVGYSRLVI.	244
>VvCabSauv08_H0036F_009.ver1.0.g140100.m01 gene=VvCabSauv08_H0036F_009.ver1.0.g140100	MADKVSSFQLIHQQLLSDFECVETFVSDVGEASQASTSESSVSTSHIVQVSDYLKPNEHENNSFFLHRSTSAPSGVFQFETKSQKTSTLSQRRPPLSISVPPPPTSQPSSAPVAGEIRHYRGVRRRPWGKFAAEIRDSNRRGSRVWLGTFETAIEAARAYDRAAFKMRGSKAILNFPLEAGNWSGSDPPATSGRKRERDFGAEVREQVEIKVLKQEEVEFPKSDSTAAAASVLGISPLTPSSWRAVLEEREMKGIFNLPPLTPS.	265
>VvCabSauv08_P0070F.ver1.0.g450740.m01 gene=VvCabSauv08_P0070F.ver1.0.g450740	MADKVSSFQLIHQQLLSDFECAETFVSDFETKSQKTSTLSQRRPPLSISVPPPPTSQPSSAPVAGEIRHYRGVRRRPWGKFAAEIRDSNRRGWRVWLGTFETAIEAARAYDRAAFKMRGSKAILNFPLEAGNWSGSDPPATSGRKRERDFGTEVREQVEIKVVKQEEVEFPKSDSTAAAASVLGISPLTPSSWRAVWEERDMKGIFNLPPLTPSSPHHWIAYSQLTVE.	229
>VvCabSauv08_P0070F.ver1.0.g450750.m01 gene=VvCabSauv08_P0070F.ver1.0.g450750	MASSPQSSALHHIRHHLLSDSADSTTASTSSPLLQLLSHAAPSHNSPVSSPQSSNSSFSPNFARRKPTLSIAIPHPSPPPTAADSGHERHYRGVRRRPWGKFAAEIRDPNRRGSRVWLGTFDTAVEAARAYDRAAFRMRGSKAILNFPLEAGAPPEASQRNPSVRKRLRETEKNDRETVEVKVIKKEEIVESPVSDVTLANTSTAVACPLTPSSWTAVWDGADGNGIFNVPPLSPLSPLVMT.	243
>VvCabSauv08_P0367F.ver1.0.g601490.m01 gene=VvCabSauv08_P0367F.ver1.0.g601490	MAEEASSLHLIHQQLLFDFESFESFFETKCHKTSTLSHRRPPLSILVPQPTVSQSPVESDSGDIMHYRGVRRRPWGKFAAEIRDPNRRGSRVWLGTFATAIEAARAYDRAAFKMRGSKAILNFPLEADNWSGSDPPAISGRKRERDSKTEERPQVEIKVLKKEEHLPESDCKVAVACNVLGVSPLTPSNWRAVWEKRDMEGIFHLPPLTPLSPHPWIAYTQLMV.	225
>VvCabSauv08_P0367F.ver1.0.g601520.m01 gene=VvCabSauv08_P0367F.ver1.0.g601520	MAEEASSLHFIHQQLLFDFEAFESFVSHVNDPSQTSTSDSSASTSDINPLSNYFNPHEDENNPSLLHCSTSAPSGFFQFQTKSPKTSTLSHRRPPLSISVPQTAVSQSPAESDLGDIRHYRGVRRRPWGKFAAEIRDPNRRGSRVWLGTFETAIEAARAYDRAAFKMRGSKAILNFPLKLIIGRVLIHQRYPAGKGRETVRLKRDDKWRSRF.	213
>VvCabSauv08_P0367F.ver1.0.g601530.m01 gene=VvCabSauv08_P0367F.ver1.0.g601530	MAEEASSLHLIHQQLLSDFESFENLNDPSQTSTSDSSVSTSDITPLSNYLNLHEDGNNPFLLHCSTSAPSGFFQFETKSPKASRLSRRRPPLSISVSQPTIPQLPADSDSGDVKHYRGVRRRPWGKYAAEIRDPNRRGSRVWLGTFETAIEAARAYDRAAFKMRGSKAILNFPLEAGNWSGSTHQRYLARKGSERVRVKRENKWRRRF.	209
>VvCabSauv08_P0367F.ver1.0.g601540.m01 gene=VvCabSauv08_P0367F.ver1.0.g601540	MAEEASSLHFIHQQLLFDFEAFESFVSHVNDPSQTSTSDSSPSTSDIVPLSNYSNLHEHENNPFLLDCSTSAPSGFFQFETKSPKTSTLSHRRPPLSISVPQPVVSQSQAESDSGDIRHYRGVRRRPWGKFAAEIRDPNRRGSRVWLGTFETAIEAARAYDRAAFEMRGSKAILNFPLEADNWSGSDPPAISGRKRERDSETEERKQVEIKVLKQEEHLPESDSTLAAASHVLGVSPLTPSNFRAGWEERDMEGIFHLPPLTPLSPHPWIAYSQLIV.	278
>VvCabSauv08_P0367F.ver1.0.g601550.m01 gene=VvCabSauv08_P0367F.ver1.0.g601550	MDTTKKFHSPNKEPHLKPPLSIFHVIYSSTTLSPFHSHSHSLYLFAVPILHYLPVLISIDMAEEASSLHLIHQQLLFDFESFESFVSHVNDPSQTSTSDSSPSTSDIIPLSDYSNLHEDENNPFLLHCSTSAPSGFFQFETKSPKYSTLSHRRPPLSISVPQPTVSQSPAESDSGDIRHYRGVRRRPWGKFAAEIRDPNRRGSRVWLGTFETAIEGARAYDRAAFKMRGSKAILNFPLEADNWSGSDPPATSGRKRERDSETEERQQVEIKVLKQEEPLPESDCTLAAASNVLGICPLTPSNWRAVWEEGDMEGMFHLPPLTPLSPHPWIAYSQLIV.	338
>VvCabSauv08_P0367F.ver1.0.g601560.m01 gene=VvCabSauv08_P0367F.ver1.0.g601560	MAEEASSLHLIHQLLLSDFQSFENLNDPSQTSTSDSSISTSDIIPLSNYFDLHEDENNPFLLHCSTSAPSGFFQFESKSPKASRLSRRRPPLSISVSQPTIPQLPADSDSGDVKHYRGVRRRPWGKFAAEIRDANRRGSRVWLGTFETAIEAARAYDRAAFEMRGSKAILNFPLEAGNWSGSESPVISGQKRVRESEGEEREQVEIKVLKQEEQSPESESTVAGATSNVLGIGPLTPSNWRAVWEEREMEGIFKLPPLTPLSPHPWLGYSQLIV.	275
>VvCabSauv08_P0367F.ver1.0.g601570.m01 gene=VvCabSauv08_P0367F.ver1.0.g601570	MEKEASALHFIHQHLLSDFESLETFVVNVNELSQTSSPESGVSTTDVEVSDYFKVHDDECSTSTSSGLFQFETKSPKLSKLSHRRPSLCISVPPPPIPQLPAESDPGDARHYRGVRRRPWGKFAAEIRDPNRRGSRVWLGTFETAIEAARAYDRAAFKMRGSKAILNFPLEAGNLSCSDPTVISGRKRQRECESGEREQAETKVLKQEEQLPDSDCNLAAASVFGISPLTPSSWRTIWEGKATDGIFNLPPLTPLSPHPWIGYSQIVV.	269
>VvCabSauv08_P0367F.ver1.0.g601590.m01 gene=VvCabSauv08_P0367F.ver1.0.g601590	MLYIAPPLSPFHSHSLYLFAVPILHYLPVLISIDMAEEASSLHLIHQQLLFDFESFESFVSNVNDPSQTSTSDSSPSTSDIIPLSDYSNLHEDENNPFLLHCSTSAPSGFFQFEIKSPKNSTLSHRRPTLSISVPQPTVSQSPAESDSGDIRHYRGVRRRPWGKFAAEIRDPNRRGSRVWLGTFETAIEGARAYDRAAFKMRGSKAILNFPLEADNWSGSDPPATSGQKRERDSETEERQQVEMKVLKQEEHLPESDCTLAAASNVLGVCPLTPSNWRAVWEEGDMEGMFHLPPLTPLSPHPWIAYSQLIV.	312
>VvCabSauv08_P0367F.ver1.0.g601600.m01 gene=VvCabSauv08_P0367F.ver1.0.g601600	MAEEASSLHLIHQQLLSDFESFEKLNNPSQTSTSDSSVSTSDINSLSNYLNVPEDENNPFLLHCSTSAPSGFFQFETKSTKASRLSHRRPRLSISVPLPTVSQSQGESESGDIRLYRGVRRRPWGKFAAEIRDPNRRGSRVWLGTFEAAIEAARAYDRAAFKMRGSKAILNFPLEAGNWSGSDPPAISGRKRERECESEGRELVENKVLKKEEQSSESESTTAAAAAASNVLGVSPLTPSNWRAVWEEREMEGRFKLAPLTPLSPHPWLGYSQLIV.	277
		300.692
