# Supplementary material for: VviERF6Ls: an expanded clade in Vitis responds transcriptionally to abiotic and biotic stresses and berry development
Source: BMC Genomics. 2020 Jul 9;21:472. doi: 10.1186/s12864-020-06811-8 (PMC7350745; doi:10.1186/s12864-020-06811-8)
Supplement: Supplementary file 14 — Additional file 14. PN40224 VviERF6L putative promoter region (-3000 bp) motif coordinates. Motif name, start site relative to transcription start site, sequence, PLACE identification number, Vitis gene name, and corresponding VviERF6L name are given. [file 12864_2020_6811_MOESM14_ESM.xlsx]

## Sheet: Sheet1
Additional file 14: PN40224 VviERF6L putative promoter region (-3000 bp) motif coordinates. Motif name, start site relative to transcription start site, sequence, PLACE identification number, Vitis gene name, and corresponding VviERF6L name are given.
Motif	Start from TSS	Strand	Sequence	PLACE ID	Gene	ERF6L
-10PEHVPSBD	-1057	(-)	TATTCT	S000392	Vitvi16g00350	VviERF6L1
-10PEHVPSBD	-944	(+)	TATTCT	S000392	Vitvi16g00350	VviERF6L1
-10PEHVPSBD	-2741	(+)	TATTCT	S000392	Vitvi16g00360	VviERF6L14
-10PEHVPSBD	-2506	(-)	TATTCT	S000392	Vitvi16g00360	VviERF6L14
-10PEHVPSBD	-2510	(+)	TATTCT	S000392	Vitvi16g00362	VviERF6L7
-10PEHVPSBD	-2325	(-)	TATTCT	S000392	Vitvi16g00362	VviERF6L7
-10PEHVPSBD	-2314	(-)	TATTCT	S000392	Vitvi16g00363	VviERF6L8
-10PEHVPSBD	-2351	(-)	TATTCT	S000392	Vitvi16g00370	VviERF6L9
-10PEHVPSBD	-2344	(-)	TATTCT	S000392	Vitvi16g00370	VviERF6L9
-10PEHVPSBD	-1158	(+)	TATTCT	S000392	Vitvi16g00370	VviERF6L9
-10PEHVPSBD	-928	(+)	TATTCT	S000392	Vitvi16g00370	VviERF6L9
-10PEHVPSBD	-637	(-)	TATTCT	S000392	Vitvi16g00370	VviERF6L9
-10PEHVPSBD	-2815	(-)	TATTCT	S000392	Vitvi16g00380	VviERF6L12
-10PEHVPSBD	-1777	(+)	TATTCT	S000392	Vitvi16g00380	VviERF6L12
-10PEHVPSBD	-880	(+)	TATTCT	S000392	Vitvi16g00380	VviERF6L12
-10PEHVPSBD	-2451	(+)	TATTCT	S000392	Vitvi16g01423	VviERF6L13
-10PEHVPSBD	-1546	(-)	TATTCT	S000392	Vitvi16g01423	VviERF6L13
-10PEHVPSBD	-2946	(-)	TATTCT	S000392	Vitvi16g01424	VviERF6L5
-10PEHVPSBD	-2505	(-)	TATTCT	S000392	Vitvi16g01424	VviERF6L5
-10PEHVPSBD	-1576	(+)	TATTCT	S000392	Vitvi16g01424	VviERF6L5
-10PEHVPSBD	-831	(-)	TATTCT	S000392	Vitvi16g01424	VviERF6L5
-10PEHVPSBD	-400	(+)	TATTCT	S000392	Vitvi16g01424	VviERF6L5
-10PEHVPSBD	-2996	(+)	TATTCT	S000392	Vitvi16g01429	VviERF6L2
-10PEHVPSBD	-2657	(+)	TATTCT	S000392	Vitvi16g01429	VviERF6L2
-10PEHVPSBD	-1558	(+)	TATTCT	S000392	Vitvi16g01429	VviERF6L2
-10PEHVPSBD	-1414	(+)	TATTCT	S000392	Vitvi16g01429	VviERF6L2
-10PEHVPSBD	-2348	(-)	TATTCT	S000392	Vitvi16g01430	VviERF6L4
-10PEHVPSBD	-1061	(-)	TATTCT	S000392	Vitvi16g01432	VviERF6L6
-10PEHVPSBD	-866	(-)	TATTCT	S000392	Vitvi16g01432	VviERF6L6
-10PEHVPSBD	-251	(+)	TATTCT	S000392	Vitvi16g01432	VviERF6L6
-10PEHVPSBD	-2740	(+)	TATTCT	S000392	Vitvi16g01434	VviERF6L11
-10PEHVPSBD	-2647	(+)	TATTCT	S000392	Vitvi16g01434	VviERF6L11
-10PEHVPSBD	-2518	(-)	TATTCT	S000392	Vitvi16g01434	VviERF6L11
-10PEHVPSBD	-2276	(+)	TATTCT	S000392	Vitvi16g01434	VviERF6L11
-10PEHVPSBD	-1906	(+)	TATTCT	S000392	Vitvi16g01434	VviERF6L11
-10PEHVPSBD	-1734	(-)	TATTCT	S000392	Vitvi16g01434	VviERF6L11
-10PEHVPSBD	-1438	(-)	TATTCT	S000392	Vitvi16g01434	VviERF6L11
-10PEHVPSBD	-495	(-)	TATTCT	S000392	Vitvi16g01434	VviERF6L11
-10PEHVPSBD	-330	(-)	TATTCT	S000392	Vitvi16g01434	VviERF6L11
-10PEHVPSBD	-2842	(-)	TATTCT	S000392	Vitvi16g01435	VviERF6L18
-10PEHVPSBD	-2795	(-)	TATTCT	S000392	Vitvi16g01435	VviERF6L18
-10PEHVPSBD	-2771	(-)	TATTCT	S000392	Vitvi16g01435	VviERF6L18
-10PEHVPSBD	-2531	(-)	TATTCT	S000392	Vitvi16g01435	VviERF6L18
-10PEHVPSBD	-2278	(+)	TATTCT	S000392	Vitvi16g01435	VviERF6L18
-10PEHVPSBD	-1880	(+)	TATTCT	S000392	Vitvi16g01435	VviERF6L18
-10PEHVPSBD	-1708	(-)	TATTCT	S000392	Vitvi16g01435	VviERF6L18
-10PEHVPSBD	-485	(-)	TATTCT	S000392	Vitvi16g01435	VviERF6L18
-10PEHVPSBD	-318	(-)	TATTCT	S000392	Vitvi16g01435	VviERF6L18
-10PEHVPSBD	-1447	(-)	TATTCT	S000392	Vitvi16g01437	VviERF6L10
-10PEHVPSBD	-388	(+)	TATTCT	S000392	Vitvi16g01437	VviERF6L10
-10PEHVPSBD	-2521	(+)	TATTCT	S000392	Vitvi16g01438	VviERF6L3
-10PEHVPSBD	-1615	(-)	TATTCT	S000392	Vitvi16g01438	VviERF6L3
-10PEHVPSBD	-1287	(+)	TATTCT	S000392	Vitvi16g01438	VviERF6L3
-10PEHVPSBD	-2811	(-)	TATTCT	S000392	Vitvi16g01442	VviERF6L15
-10PEHVPSBD	-2442	(+)	TATTCT	S000392	Vitvi16g01442	VviERF6L15
-10PEHVPSBD	-1871	(+)	TATTCT	S000392	Vitvi16g01442	VviERF6L15
-10PEHVPSBD	-1397	(-)	TATTCT	S000392	Vitvi16g01443	VviERF6L17
-10PEHVPSBD	-534	(-)	TATTCT	S000392	Vitvi16g01443	VviERF6L17
-10PEHVPSBD	-390	(+)	TATTCT	S000392	Vitvi16g01443	VviERF6L17
-10PEHVPSBD	-2939	(-)	TATTCT	S000392	Vitvi16g01444	VviERF6L16
-10PEHVPSBD	-2502	(+)	TATTCT	S000392	Vitvi16g01444	VviERF6L16
-10PEHVPSBD	-1851	(-)	TATTCT	S000392	Vitvi16g01444	VviERF6L16
-10PEHVPSBD	-1641	(+)	TATTCT	S000392	Vitvi16g01444	VviERF6L16
-10PEHVPSBD	-372	(-)	TATTCT	S000392	Vitvi16g01444	VviERF6L16
2SSEEDPROTBANAPA	-2064	(+)	CAAACAC	S000143	Vitvi16g00350	VviERF6L1
2SSEEDPROTBANAPA	-1242	(-)	CAAACAC	S000143	Vitvi16g00370	VviERF6L9
2SSEEDPROTBANAPA	-2983	(-)	CAAACAC	S000143	Vitvi16g01429	VviERF6L2
2SSEEDPROTBANAPA	-1923	(+)	CAAACAC	S000143	Vitvi16g01432	VviERF6L6
2SSEEDPROTBANAPA	-1756	(+)	CAAACAC	S000143	Vitvi16g01432	VviERF6L6
2SSEEDPROTBANAPA	-269	(-)	CAAACAC	S000143	Vitvi16g01432	VviERF6L6
2SSEEDPROTBANAPA	-2322	(+)	CAAACAC	S000143	Vitvi16g01434	VviERF6L11
2SSEEDPROTBANAPA	-2602	(+)	CAAACAC	S000143	Vitvi16g01435	VviERF6L18
2SSEEDPROTBANAPA	-2324	(+)	CAAACAC	S000143	Vitvi16g01435	VviERF6L18
2SSEEDPROTBANAPA	-2779	(+)	CAAACAC	S000143	Vitvi16g01444	VviERF6L16
2SSEEDPROTBANAPA	-2694	(+)	CAAACAC	S000143	Vitvi16g01444	VviERF6L16
-300CORE	-2985	(-)	TGTAAAG	S000001	Vitvi16g00350	VviERF6L1
-300CORE	-2788	(+)	TGTAAAG	S000001	Vitvi16g00370	VviERF6L9
-300CORE	-2500	(+)	TGTAAAG	S000001	Vitvi16g00370	VviERF6L9
-300CORE	-1668	(-)	TGTAAAG	S000001	Vitvi16g01432	VviERF6L6
-300CORE	-2778	(-)	TGTAAAG	S000001	Vitvi16g01435	VviERF6L18
-300CORE	-1557	(+)	TGTAAAG	S000001	Vitvi16g01438	VviERF6L3
-300CORE	-1465	(+)	TGTAAAG	S000001	Vitvi16g01438	VviERF6L3
-300CORE	-2209	(+)	TGTAAAG	S000001	Vitvi16g01444	VviERF6L16
-300ELEMENT	-2434	(-)	TGHAAARK	S000122	Vitvi16g00350	VviERF6L1
-300ELEMENT	-2002	(-)	TGHAAARK	S000122	Vitvi16g00350	VviERF6L1
-300ELEMENT	-1621	(+)	TGHAAARK	S000122	Vitvi16g00350	VviERF6L1
-300ELEMENT	-988	(+)	TGHAAARK	S000122	Vitvi16g00350	VviERF6L1
-300ELEMENT	-535	(+)	TGHAAARK	S000122	Vitvi16g00350	VviERF6L1
-300ELEMENT	-2031	(-)	TGHAAARK	S000122	Vitvi16g00360	VviERF6L14
-300ELEMENT	-744	(-)	TGHAAARK	S000122	Vitvi16g00360	VviERF6L14
-300ELEMENT	-2966	(+)	TGHAAARK	S000122	Vitvi16g00362	VviERF6L7
-300ELEMENT	-2429	(-)	TGHAAARK	S000122	Vitvi16g00362	VviERF6L7
-300ELEMENT	-744	(-)	TGHAAARK	S000122	Vitvi16g00362	VviERF6L7
-300ELEMENT	-460	(-)	TGHAAARK	S000122	Vitvi16g00362	VviERF6L7
-300ELEMENT	-2418	(-)	TGHAAARK	S000122	Vitvi16g00363	VviERF6L8
-300ELEMENT	-737	(-)	TGHAAARK	S000122	Vitvi16g00363	VviERF6L8
-300ELEMENT	-1642	(+)	TGHAAARK	S000122	Vitvi16g00370	VviERF6L9
-300ELEMENT	-1554	(+)	TGHAAARK	S000122	Vitvi16g00370	VviERF6L9
-300ELEMENT	-1092	(-)	TGHAAARK	S000122	Vitvi16g00370	VviERF6L9
-300ELEMENT	-1081	(-)	TGHAAARK	S000122	Vitvi16g00370	VviERF6L9
-300ELEMENT	-850	(-)	TGHAAARK	S000122	Vitvi16g00370	VviERF6L9
-300ELEMENT	-254	(-)	TGHAAARK	S000122	Vitvi16g00370	VviERF6L9
-300ELEMENT	-436	(-)	TGHAAARK	S000122	Vitvi16g00380	VviERF6L12
-300ELEMENT	-2678	(-)	TGHAAARK	S000122	Vitvi16g01423	VviERF6L13
-300ELEMENT	-2255	(+)	TGHAAARK	S000122	Vitvi16g01423	VviERF6L13
-300ELEMENT	-2097	(-)	TGHAAARK	S000122	Vitvi16g01423	VviERF6L13
-300ELEMENT	-1806	(-)	TGHAAARK	S000122	Vitvi16g01423	VviERF6L13
-300ELEMENT	-767	(-)	TGHAAARK	S000122	Vitvi16g01423	VviERF6L13
-300ELEMENT	-554	(+)	TGHAAARK	S000122	Vitvi16g01423	VviERF6L13
-300ELEMENT	-459	(-)	TGHAAARK	S000122	Vitvi16g01423	VviERF6L13
-300ELEMENT	-271	(-)	TGHAAARK	S000122	Vitvi16g01423	VviERF6L13
-300ELEMENT	-1380	(-)	TGHAAARK	S000122	Vitvi16g01424	VviERF6L5
-300ELEMENT	-685	(+)	TGHAAARK	S000122	Vitvi16g01424	VviERF6L5
-300ELEMENT	-1921	(-)	TGHAAARK	S000122	Vitvi16g01429	VviERF6L2
-300ELEMENT	-1339	(-)	TGHAAARK	S000122	Vitvi16g01429	VviERF6L2
-300ELEMENT	-931	(+)	TGHAAARK	S000122	Vitvi16g01429	VviERF6L2
-300ELEMENT	-2792	(+)	TGHAAARK	S000122	Vitvi16g01430	VviERF6L4
-300ELEMENT	-934	(+)	TGHAAARK	S000122	Vitvi16g01430	VviERF6L4
-300ELEMENT	-1896	(-)	TGHAAARK	S000122	Vitvi16g01432	VviERF6L6
-300ELEMENT	-1669	(-)	TGHAAARK	S000122	Vitvi16g01432	VviERF6L6
-300ELEMENT	-1644	(-)	TGHAAARK	S000122	Vitvi16g01432	VviERF6L6
-300ELEMENT	-1449	(+)	TGHAAARK	S000122	Vitvi16g01432	VviERF6L6
-300ELEMENT	-1588	(-)	TGHAAARK	S000122	Vitvi16g01434	VviERF6L11
-300ELEMENT	-1457	(+)	TGHAAARK	S000122	Vitvi16g01434	VviERF6L11
-300ELEMENT	-2779	(-)	TGHAAARK	S000122	Vitvi16g01435	VviERF6L18
-300ELEMENT	-1639	(-)	TGHAAARK	S000122	Vitvi16g01435	VviERF6L18
-300ELEMENT	-1566	(-)	TGHAAARK	S000122	Vitvi16g01435	VviERF6L18
-300ELEMENT	-1442	(+)	TGHAAARK	S000122	Vitvi16g01435	VviERF6L18
-300ELEMENT	-2714	(+)	TGHAAARK	S000122	Vitvi16g01437	VviERF6L10
-300ELEMENT	-2136	(+)	TGHAAARK	S000122	Vitvi16g01437	VviERF6L10
-300ELEMENT	-1978	(-)	TGHAAARK	S000122	Vitvi16g01437	VviERF6L10
-300ELEMENT	-907	(-)	TGHAAARK	S000122	Vitvi16g01437	VviERF6L10
-300ELEMENT	-511	(+)	TGHAAARK	S000122	Vitvi16g01437	VviERF6L10
-300ELEMENT	-404	(-)	TGHAAARK	S000122	Vitvi16g01437	VviERF6L10
-300ELEMENT	-2325	(+)	TGHAAARK	S000122	Vitvi16g01438	VviERF6L3
-300ELEMENT	-2169	(-)	TGHAAARK	S000122	Vitvi16g01438	VviERF6L3
-300ELEMENT	-1876	(-)	TGHAAARK	S000122	Vitvi16g01438	VviERF6L3
-300ELEMENT	-836	(-)	TGHAAARK	S000122	Vitvi16g01438	VviERF6L3
-300ELEMENT	-573	(-)	TGHAAARK	S000122	Vitvi16g01438	VviERF6L3
-300ELEMENT	-435	(-)	TGHAAARK	S000122	Vitvi16g01438	VviERF6L3
-300ELEMENT	-304	(-)	TGHAAARK	S000122	Vitvi16g01438	VviERF6L3
-300ELEMENT	-2915	(-)	TGHAAARK	S000122	Vitvi16g01442	VviERF6L15
-300ELEMENT	-1605	(-)	TGHAAARK	S000122	Vitvi16g01442	VviERF6L15
-300ELEMENT	-1182	(-)	TGHAAARK	S000122	Vitvi16g01442	VviERF6L15
-300ELEMENT	-2619	(+)	TGHAAARK	S000122	Vitvi16g01443	VviERF6L17
-300ELEMENT	-2533	(-)	TGHAAARK	S000122	Vitvi16g01443	VviERF6L17
-300ELEMENT	-513	(+)	TGHAAARK	S000122	Vitvi16g01443	VviERF6L17
-300ELEMENT	-406	(-)	TGHAAARK	S000122	Vitvi16g01443	VviERF6L17
-300ELEMENT	-2897	(-)	TGHAAARK	S000122	Vitvi16g01444	VviERF6L16
-300ELEMENT	-2479	(+)	TGHAAARK	S000122	Vitvi16g01444	VviERF6L16
-300ELEMENT	-2209	(+)	TGHAAARK	S000122	Vitvi16g01444	VviERF6L16
-300ELEMENT	-1998	(-)	TGHAAARK	S000122	Vitvi16g01444	VviERF6L16
-300ELEMENT	-1659	(-)	TGHAAARK	S000122	Vitvi16g01444	VviERF6L16
-300ELEMENT	-1484	(+)	TGHAAARK	S000122	Vitvi16g01444	VviERF6L16
-300ELEMENT	-1440	(+)	TGHAAARK	S000122	Vitvi16g01444	VviERF6L16
-300ELEMENT	-890	(-)	TGHAAARK	S000122	Vitvi16g01444	VviERF6L16
-300MOTIFZMZEIN	-1655	(+)	RTGAGTCAT	S000002	Vitvi16g00370	VviERF6L9
-300MOTIFZMZEIN	-278	(-)	RTGAGTCAT	S000002	Vitvi16g01444	VviERF6L16
AACACOREOSGLUB1	-220	(-)	AACAAAC	S000353	Vitvi16g00350	VviERF6L1
AACACOREOSGLUB1	-212	(-)	AACAAAC	S000353	Vitvi16g00360	VviERF6L14
AACACOREOSGLUB1	-197	(-)	AACAAAC	S000353	Vitvi16g00362	VviERF6L7
AACACOREOSGLUB1	-197	(-)	AACAAAC	S000353	Vitvi16g00363	VviERF6L8
AACACOREOSGLUB1	-2709	(-)	AACAAAC	S000353	Vitvi16g00380	VviERF6L12
AACACOREOSGLUB1	-1597	(+)	AACAAAC	S000353	Vitvi16g01424	VviERF6L5
AACACOREOSGLUB1	-2689	(+)	AACAAAC	S000353	Vitvi16g01429	VviERF6L2
AACACOREOSGLUB1	-1402	(+)	AACAAAC	S000353	Vitvi16g01430	VviERF6L4
AACACOREOSGLUB1	-2007	(-)	AACAAAC	S000353	Vitvi16g01432	VviERF6L6
AACACOREOSGLUB1	-1313	(+)	AACAAAC	S000353	Vitvi16g01432	VviERF6L6
AACACOREOSGLUB1	-1015	(+)	AACAAAC	S000353	Vitvi16g01432	VviERF6L6
AACACOREOSGLUB1	-598	(-)	AACAAAC	S000353	Vitvi16g01442	VviERF6L15
AACACOREOSGLUB1	-197	(-)	AACAAAC	S000353	Vitvi16g01442	VviERF6L15
AACACOREOSGLUB1	-1942	(+)	AACAAAC	S000353	Vitvi16g01444	VviERF6L16
ABREATCONSENSUS	-1659	(+)	YACGTGGC	S000406	Vitvi16g00360	VviERF6L14
ABREATCONSENSUS	-309	(+)	YACGTGGC	S000406	Vitvi16g00360	VviERF6L14
ABREATCONSENSUS	-1653	(+)	YACGTGGC	S000406	Vitvi16g00362	VviERF6L7
ABREATCONSENSUS	-1652	(+)	YACGTGGC	S000406	Vitvi16g00363	VviERF6L8
ABREATCONSENSUS	-294	(+)	YACGTGGC	S000406	Vitvi16g00363	VviERF6L8
ABREATRD22	-310	(+)	RYACGTGGYR	S000013	Vitvi16g00360	VviERF6L14
ABREATRD22	-295	(+)	RYACGTGGYR	S000013	Vitvi16g00362	VviERF6L7
ABREATRD22	-295	(+)	RYACGTGGYR	S000013	Vitvi16g00363	VviERF6L8
ABRELATERD1	-171	(-)	ACGTG	S000414	Vitvi16g00350	VviERF6L1
ABRELATERD1	-1658	(+)	ACGTG	S000414	Vitvi16g00360	VviERF6L14
ABRELATERD1	-309	(-)	ACGTG	S000414	Vitvi16g00360	VviERF6L14
ABRELATERD1	-308	(+)	ACGTG	S000414	Vitvi16g00360	VviERF6L14
ABRELATERD1	-1652	(+)	ACGTG	S000414	Vitvi16g00362	VviERF6L7
ABRELATERD1	-294	(-)	ACGTG	S000414	Vitvi16g00362	VviERF6L7
ABRELATERD1	-293	(+)	ACGTG	S000414	Vitvi16g00362	VviERF6L7
ABRELATERD1	-1651	(+)	ACGTG	S000414	Vitvi16g00363	VviERF6L8
ABRELATERD1	-294	(-)	ACGTG	S000414	Vitvi16g00363	VviERF6L8
ABRELATERD1	-293	(+)	ACGTG	S000414	Vitvi16g00363	VviERF6L8
ABRELATERD1	-2694	(-)	ACGTG	S000414	Vitvi16g00380	VviERF6L12
ABRELATERD1	-2693	(+)	ACGTG	S000414	Vitvi16g00380	VviERF6L12
ABRELATERD1	-1098	(-)	ACGTG	S000414	Vitvi16g01424	VviERF6L5
ABRELATERD1	-2010	(+)	ACGTG	S000414	Vitvi16g01429	VviERF6L2
ABRELATERD1	-892	(-)	ACGTG	S000414	Vitvi16g01429	VviERF6L2
ABRELATERD1	-2614	(-)	ACGTG	S000414	Vitvi16g01430	VviERF6L4
ABRELATERD1	-893	(-)	ACGTG	S000414	Vitvi16g01430	VviERF6L4
ABRELATERD1	-1572	(-)	ACGTG	S000414	Vitvi16g01442	VviERF6L15
ABRELATERD1	-1571	(+)	ACGTG	S000414	Vitvi16g01442	VviERF6L15
ABRELATERD1	-693	(-)	ACGTG	S000414	Vitvi16g01442	VviERF6L15
ABRELATERD1	-692	(+)	ACGTG	S000414	Vitvi16g01442	VviERF6L15
ABRELATERD1	-297	(-)	ACGTG	S000414	Vitvi16g01442	VviERF6L15
ABRELATERD1	-296	(+)	ACGTG	S000414	Vitvi16g01442	VviERF6L15
ABRELATERD1	-269	(-)	ACGTG	S000414	Vitvi16g01443	VviERF6L17
ABRERATCAL	-310	(-)	MACGYGB	S000507	Vitvi16g00360	VviERF6L14
ABRERATCAL	-309	(+)	MACGYGB	S000507	Vitvi16g00360	VviERF6L14
ABRERATCAL	-295	(-)	MACGYGB	S000507	Vitvi16g00362	VviERF6L7
ABRERATCAL	-294	(+)	MACGYGB	S000507	Vitvi16g00362	VviERF6L7
ABRERATCAL	-295	(-)	MACGYGB	S000507	Vitvi16g00363	VviERF6L8
ABRERATCAL	-294	(+)	MACGYGB	S000507	Vitvi16g00363	VviERF6L8
ABRERATCAL	-2695	(-)	MACGYGB	S000507	Vitvi16g00380	VviERF6L12
ABRERATCAL	-2694	(+)	MACGYGB	S000507	Vitvi16g00380	VviERF6L12
ABRERATCAL	-1099	(-)	MACGYGB	S000507	Vitvi16g01424	VviERF6L5
ABRERATCAL	-693	(+)	MACGYGB	S000507	Vitvi16g01442	VviERF6L15
ABRERATCAL	-297	(+)	MACGYGB	S000507	Vitvi16g01442	VviERF6L15
ABREZMRAB28	-2695	(-)	CCACGTGG	S000133	Vitvi16g00380	VviERF6L12
ABREZMRAB28	-2695	(+)	CCACGTGG	S000133	Vitvi16g00380	VviERF6L12
ACGTABOX	-147	(-)	TACGTA	S000130	Vitvi16g00380	VviERF6L12
ACGTABOX	-147	(+)	TACGTA	S000130	Vitvi16g00380	VviERF6L12
ACGTABOX	-900	(-)	TACGTA	S000130	Vitvi16g01429	VviERF6L2
ACGTABOX	-900	(+)	TACGTA	S000130	Vitvi16g01429	VviERF6L2
ACGTABOX	-903	(-)	TACGTA	S000130	Vitvi16g01430	VviERF6L4
ACGTABOX	-903	(+)	TACGTA	S000130	Vitvi16g01430	VviERF6L4
ACGTABOX	-2471	(-)	TACGTA	S000130	Vitvi16g01437	VviERF6L10
ACGTABOX	-2471	(+)	TACGTA	S000130	Vitvi16g01437	VviERF6L10
ACGTABOX	-2388	(-)	TACGTA	S000130	Vitvi16g01443	VviERF6L17
ACGTABOX	-2388	(+)	TACGTA	S000130	Vitvi16g01443	VviERF6L17
ACGTABOX	-714	(-)	TACGTA	S000130	Vitvi16g01443	VviERF6L17
ACGTABOX	-714	(+)	TACGTA	S000130	Vitvi16g01443	VviERF6L17
ACGTABREMOTIFA2OSEM	-1658	(+)	ACGTGKC	S000394	Vitvi16g00360	VviERF6L14
ACGTABREMOTIFA2OSEM	-308	(+)	ACGTGKC	S000394	Vitvi16g00360	VviERF6L14
ACGTABREMOTIFA2OSEM	-1652	(+)	ACGTGKC	S000394	Vitvi16g00362	VviERF6L7
ACGTABREMOTIFA2OSEM	-1651	(+)	ACGTGKC	S000394	Vitvi16g00363	VviERF6L8
ACGTABREMOTIFA2OSEM	-293	(+)	ACGTGKC	S000394	Vitvi16g00363	VviERF6L8
ACGTATERD1	-1331	(-)	ACGT	S000415	Vitvi16g00350	VviERF6L1
ACGTATERD1	-1331	(+)	ACGT	S000415	Vitvi16g00350	VviERF6L1
ACGTATERD1	-191	(-)	ACGT	S000415	Vitvi16g00350	VviERF6L1
ACGTATERD1	-191	(+)	ACGT	S000415	Vitvi16g00350	VviERF6L1
ACGTATERD1	-170	(-)	ACGT	S000415	Vitvi16g00350	VviERF6L1
ACGTATERD1	-170	(+)	ACGT	S000415	Vitvi16g00350	VviERF6L1
ACGTATERD1	-1658	(-)	ACGT	S000415	Vitvi16g00360	VviERF6L14
ACGTATERD1	-1658	(+)	ACGT	S000415	Vitvi16g00360	VviERF6L14
ACGTATERD1	-308	(-)	ACGT	S000415	Vitvi16g00360	VviERF6L14
ACGTATERD1	-308	(+)	ACGT	S000415	Vitvi16g00360	VviERF6L14
ACGTATERD1	-1652	(-)	ACGT	S000415	Vitvi16g00362	VviERF6L7
ACGTATERD1	-1652	(+)	ACGT	S000415	Vitvi16g00362	VviERF6L7
ACGTATERD1	-293	(-)	ACGT	S000415	Vitvi16g00362	VviERF6L7
ACGTATERD1	-293	(+)	ACGT	S000415	Vitvi16g00362	VviERF6L7
ACGTATERD1	-1651	(-)	ACGT	S000415	Vitvi16g00363	VviERF6L8
ACGTATERD1	-1651	(+)	ACGT	S000415	Vitvi16g00363	VviERF6L8
ACGTATERD1	-293	(-)	ACGT	S000415	Vitvi16g00363	VviERF6L8
ACGTATERD1	-293	(+)	ACGT	S000415	Vitvi16g00363	VviERF6L8
ACGTATERD1	-2992	(-)	ACGT	S000415	Vitvi16g00380	VviERF6L12
ACGTATERD1	-2992	(+)	ACGT	S000415	Vitvi16g00380	VviERF6L12
ACGTATERD1	-2963	(-)	ACGT	S000415	Vitvi16g00380	VviERF6L12
ACGTATERD1	-2963	(+)	ACGT	S000415	Vitvi16g00380	VviERF6L12
ACGTATERD1	-2778	(-)	ACGT	S000415	Vitvi16g00380	VviERF6L12
ACGTATERD1	-2778	(+)	ACGT	S000415	Vitvi16g00380	VviERF6L12
ACGTATERD1	-2693	(-)	ACGT	S000415	Vitvi16g00380	VviERF6L12
ACGTATERD1	-2693	(+)	ACGT	S000415	Vitvi16g00380	VviERF6L12
ACGTATERD1	-1803	(-)	ACGT	S000415	Vitvi16g00380	VviERF6L12
ACGTATERD1	-1803	(+)	ACGT	S000415	Vitvi16g00380	VviERF6L12
ACGTATERD1	-1716	(-)	ACGT	S000415	Vitvi16g00380	VviERF6L12
ACGTATERD1	-1716	(+)	ACGT	S000415	Vitvi16g00380	VviERF6L12
ACGTATERD1	-1671	(-)	ACGT	S000415	Vitvi16g00380	VviERF6L12
ACGTATERD1	-1671	(+)	ACGT	S000415	Vitvi16g00380	VviERF6L12
ACGTATERD1	-146	(-)	ACGT	S000415	Vitvi16g00380	VviERF6L12
ACGTATERD1	-146	(+)	ACGT	S000415	Vitvi16g00380	VviERF6L12
ACGTATERD1	-1504	(-)	ACGT	S000415	Vitvi16g01423	VviERF6L13
ACGTATERD1	-1504	(+)	ACGT	S000415	Vitvi16g01423	VviERF6L13
ACGTATERD1	-176	(-)	ACGT	S000415	Vitvi16g01423	VviERF6L13
ACGTATERD1	-176	(+)	ACGT	S000415	Vitvi16g01423	VviERF6L13
ACGTATERD1	-1097	(-)	ACGT	S000415	Vitvi16g01424	VviERF6L5
ACGTATERD1	-1097	(+)	ACGT	S000415	Vitvi16g01424	VviERF6L5
ACGTATERD1	-183	(-)	ACGT	S000415	Vitvi16g01424	VviERF6L5
ACGTATERD1	-183	(+)	ACGT	S000415	Vitvi16g01424	VviERF6L5
ACGTATERD1	-2010	(-)	ACGT	S000415	Vitvi16g01429	VviERF6L2
ACGTATERD1	-2010	(+)	ACGT	S000415	Vitvi16g01429	VviERF6L2
ACGTATERD1	-899	(-)	ACGT	S000415	Vitvi16g01429	VviERF6L2
ACGTATERD1	-899	(+)	ACGT	S000415	Vitvi16g01429	VviERF6L2
ACGTATERD1	-891	(-)	ACGT	S000415	Vitvi16g01429	VviERF6L2
ACGTATERD1	-891	(+)	ACGT	S000415	Vitvi16g01429	VviERF6L2
ACGTATERD1	-683	(-)	ACGT	S000415	Vitvi16g01429	VviERF6L2
ACGTATERD1	-683	(+)	ACGT	S000415	Vitvi16g01429	VviERF6L2
ACGTATERD1	-2613	(-)	ACGT	S000415	Vitvi16g01430	VviERF6L4
ACGTATERD1	-2613	(+)	ACGT	S000415	Vitvi16g01430	VviERF6L4
ACGTATERD1	-902	(-)	ACGT	S000415	Vitvi16g01430	VviERF6L4
ACGTATERD1	-902	(+)	ACGT	S000415	Vitvi16g01430	VviERF6L4
ACGTATERD1	-892	(-)	ACGT	S000415	Vitvi16g01430	VviERF6L4
ACGTATERD1	-892	(+)	ACGT	S000415	Vitvi16g01430	VviERF6L4
ACGTATERD1	-684	(-)	ACGT	S000415	Vitvi16g01430	VviERF6L4
ACGTATERD1	-684	(+)	ACGT	S000415	Vitvi16g01430	VviERF6L4
ACGTATERD1	-2521	(-)	ACGT	S000415	Vitvi16g01432	VviERF6L6
ACGTATERD1	-2521	(+)	ACGT	S000415	Vitvi16g01432	VviERF6L6
ACGTATERD1	-1600	(-)	ACGT	S000415	Vitvi16g01432	VviERF6L6
ACGTATERD1	-1600	(+)	ACGT	S000415	Vitvi16g01432	VviERF6L6
ACGTATERD1	-562	(-)	ACGT	S000415	Vitvi16g01432	VviERF6L6
ACGTATERD1	-562	(+)	ACGT	S000415	Vitvi16g01432	VviERF6L6
ACGTATERD1	-1987	(-)	ACGT	S000415	Vitvi16g01435	VviERF6L18
ACGTATERD1	-1987	(+)	ACGT	S000415	Vitvi16g01435	VviERF6L18
ACGTATERD1	-2833	(-)	ACGT	S000415	Vitvi16g01437	VviERF6L10
ACGTATERD1	-2833	(+)	ACGT	S000415	Vitvi16g01437	VviERF6L10
ACGTATERD1	-2536	(-)	ACGT	S000415	Vitvi16g01437	VviERF6L10
ACGTATERD1	-2536	(+)	ACGT	S000415	Vitvi16g01437	VviERF6L10
ACGTATERD1	-2470	(-)	ACGT	S000415	Vitvi16g01437	VviERF6L10
ACGTATERD1	-2470	(+)	ACGT	S000415	Vitvi16g01437	VviERF6L10
ACGTATERD1	-2204	(-)	ACGT	S000415	Vitvi16g01437	VviERF6L10
ACGTATERD1	-2204	(+)	ACGT	S000415	Vitvi16g01437	VviERF6L10
ACGTATERD1	-930	(-)	ACGT	S000415	Vitvi16g01437	VviERF6L10
ACGTATERD1	-930	(+)	ACGT	S000415	Vitvi16g01437	VviERF6L10
ACGTATERD1	-266	(-)	ACGT	S000415	Vitvi16g01437	VviERF6L10
ACGTATERD1	-266	(+)	ACGT	S000415	Vitvi16g01437	VviERF6L10
ACGTATERD1	-1573	(-)	ACGT	S000415	Vitvi16g01438	VviERF6L3
ACGTATERD1	-1573	(+)	ACGT	S000415	Vitvi16g01438	VviERF6L3
ACGTATERD1	-1571	(-)	ACGT	S000415	Vitvi16g01442	VviERF6L15
ACGTATERD1	-1571	(+)	ACGT	S000415	Vitvi16g01442	VviERF6L15
ACGTATERD1	-692	(-)	ACGT	S000415	Vitvi16g01442	VviERF6L15
ACGTATERD1	-692	(+)	ACGT	S000415	Vitvi16g01442	VviERF6L15
ACGTATERD1	-296	(-)	ACGT	S000415	Vitvi16g01442	VviERF6L15
ACGTATERD1	-296	(+)	ACGT	S000415	Vitvi16g01442	VviERF6L15
ACGTATERD1	-2441	(-)	ACGT	S000415	Vitvi16g01443	VviERF6L17
ACGTATERD1	-2441	(+)	ACGT	S000415	Vitvi16g01443	VviERF6L17
ACGTATERD1	-2387	(-)	ACGT	S000415	Vitvi16g01443	VviERF6L17
ACGTATERD1	-2387	(+)	ACGT	S000415	Vitvi16g01443	VviERF6L17
ACGTATERD1	-2122	(-)	ACGT	S000415	Vitvi16g01443	VviERF6L17
ACGTATERD1	-2122	(+)	ACGT	S000415	Vitvi16g01443	VviERF6L17
ACGTATERD1	-713	(-)	ACGT	S000415	Vitvi16g01443	VviERF6L17
ACGTATERD1	-713	(+)	ACGT	S000415	Vitvi16g01443	VviERF6L17
ACGTATERD1	-268	(-)	ACGT	S000415	Vitvi16g01443	VviERF6L17
ACGTATERD1	-268	(+)	ACGT	S000415	Vitvi16g01443	VviERF6L17
ACGTATERD1	-1295	(-)	ACGT	S000415	Vitvi16g01444	VviERF6L16
ACGTATERD1	-1295	(+)	ACGT	S000415	Vitvi16g01444	VviERF6L16
ACGTATERD1	-204	(-)	ACGT	S000415	Vitvi16g01444	VviERF6L16
ACGTATERD1	-204	(+)	ACGT	S000415	Vitvi16g01444	VviERF6L16
ACGTCBOX	-1332	(-)	GACGTC	S000131	Vitvi16g00350	VviERF6L1
ACGTCBOX	-1332	(+)	GACGTC	S000131	Vitvi16g00350	VviERF6L1
ACGTCBOX	-205	(-)	GACGTC	S000131	Vitvi16g01444	VviERF6L16
ACGTCBOX	-205	(+)	GACGTC	S000131	Vitvi16g01444	VviERF6L16
ACGTOSGLUB1	-2614	(-)	GTACGTG	S000278	Vitvi16g01430	VviERF6L4
ACGTTBOX	-2964	(-)	AACGTT	S000132	Vitvi16g00380	VviERF6L12
ACGTTBOX	-2964	(+)	AACGTT	S000132	Vitvi16g00380	VviERF6L12
ACGTTBOX	-1804	(-)	AACGTT	S000132	Vitvi16g00380	VviERF6L12
ACGTTBOX	-1804	(+)	AACGTT	S000132	Vitvi16g00380	VviERF6L12
ACGTTBOX	-1672	(-)	AACGTT	S000132	Vitvi16g00380	VviERF6L12
ACGTTBOX	-1672	(+)	AACGTT	S000132	Vitvi16g00380	VviERF6L12
ACGTTBOX	-1505	(-)	AACGTT	S000132	Vitvi16g01423	VviERF6L13
ACGTTBOX	-1505	(+)	AACGTT	S000132	Vitvi16g01423	VviERF6L13
ACGTTBOX	-684	(-)	AACGTT	S000132	Vitvi16g01429	VviERF6L2
ACGTTBOX	-684	(+)	AACGTT	S000132	Vitvi16g01429	VviERF6L2
ACGTTBOX	-685	(-)	AACGTT	S000132	Vitvi16g01430	VviERF6L4
ACGTTBOX	-685	(+)	AACGTT	S000132	Vitvi16g01430	VviERF6L4
ACGTTBOX	-1601	(-)	AACGTT	S000132	Vitvi16g01432	VviERF6L6
ACGTTBOX	-1601	(+)	AACGTT	S000132	Vitvi16g01432	VviERF6L6
ACGTTBOX	-563	(-)	AACGTT	S000132	Vitvi16g01432	VviERF6L6
ACGTTBOX	-563	(+)	AACGTT	S000132	Vitvi16g01432	VviERF6L6
ACGTTBOX	-1988	(-)	AACGTT	S000132	Vitvi16g01435	VviERF6L18
ACGTTBOX	-1988	(+)	AACGTT	S000132	Vitvi16g01435	VviERF6L18
ACGTTBOX	-2834	(-)	AACGTT	S000132	Vitvi16g01437	VviERF6L10
ACGTTBOX	-2834	(+)	AACGTT	S000132	Vitvi16g01437	VviERF6L10
ACGTTBOX	-1574	(-)	AACGTT	S000132	Vitvi16g01438	VviERF6L3
ACGTTBOX	-1574	(+)	AACGTT	S000132	Vitvi16g01438	VviERF6L3
AGCBOXNPGLB	-210	(+)	AGCCGCC	S000232	Vitvi16g01434	VviERF6L11
AGCBOXNPGLB	-210	(+)	AGCCGCC	S000232	Vitvi16g01435	VviERF6L18
AGCBOXNPGLB	-251	(+)	AGCCGCC	S000232	Vitvi16g01444	VviERF6L16
AGMOTIFNTMYB2	-1667	(-)	AGATCCAA	S000444	Vitvi16g00360	VviERF6L14
AGMOTIFNTMYB2	-1660	(-)	AGATCCAA	S000444	Vitvi16g00363	VviERF6L8
AGMOTIFNTMYB2	-1477	(+)	AGATCCAA	S000444	Vitvi16g00370	VviERF6L9
AGMOTIFNTMYB2	-1389	(-)	AGATCCAA	S000444	Vitvi16g01432	VviERF6L6
AMMORESIIUDCRNIA1	-1191	(-)	GGWAGGGT	S000374	Vitvi16g00360	VviERF6L14
AMMORESIIUDCRNIA1	-1184	(-)	GGWAGGGT	S000374	Vitvi16g00363	VviERF6L8
AMMORESIIUDCRNIA1	-2685	(-)	GGWAGGGT	S000374	Vitvi16g01432	VviERF6L6
AMYBOX1	-2835	(+)	TAACARA	S000020	Vitvi16g00350	VviERF6L1
AMYBOX1	-1030	(+)	TAACARA	S000020	Vitvi16g00350	VviERF6L1
AMYBOX1	-2465	(-)	TAACARA	S000020	Vitvi16g00362	VviERF6L7
AMYBOX1	-2454	(-)	TAACARA	S000020	Vitvi16g00363	VviERF6L8
AMYBOX1	-2534	(-)	TAACARA	S000020	Vitvi16g00370	VviERF6L9
AMYBOX1	-761	(+)	TAACARA	S000020	Vitvi16g00370	VviERF6L9
AMYBOX1	-536	(-)	TAACARA	S000020	Vitvi16g00370	VviERF6L9
AMYBOX1	-106	(-)	TAACARA	S000020	Vitvi16g00370	VviERF6L9
AMYBOX1	-1050	(+)	TAACARA	S000020	Vitvi16g00380	VviERF6L12
AMYBOX1	-845	(+)	TAACARA	S000020	Vitvi16g00380	VviERF6L12
AMYBOX1	-72	(-)	TAACARA	S000020	Vitvi16g01423	VviERF6L13
AMYBOX1	-1598	(+)	TAACARA	S000020	Vitvi16g01424	VviERF6L5
AMYBOX1	-2690	(+)	TAACARA	S000020	Vitvi16g01429	VviERF6L2
AMYBOX1	-1649	(+)	TAACARA	S000020	Vitvi16g01429	VviERF6L2
AMYBOX1	-1403	(+)	TAACARA	S000020	Vitvi16g01430	VviERF6L4
AMYBOX1	-2127	(+)	TAACARA	S000020	Vitvi16g01432	VviERF6L6
AMYBOX1	-1221	(+)	TAACARA	S000020	Vitvi16g01432	VviERF6L6
AMYBOX1	-1520	(-)	TAACARA	S000020	Vitvi16g01434	VviERF6L11
AMYBOX1	-1059	(-)	TAACARA	S000020	Vitvi16g01434	VviERF6L11
AMYBOX1	-2151	(+)	TAACARA	S000020	Vitvi16g01435	VviERF6L18
AMYBOX1	-1655	(+)	TAACARA	S000020	Vitvi16g01435	VviERF6L18
AMYBOX1	-1057	(-)	TAACARA	S000020	Vitvi16g01435	VviERF6L18
AMYBOX1	-2976	(+)	TAACARA	S000020	Vitvi16g01437	VviERF6L10
AMYBOX1	-104	(-)	TAACARA	S000020	Vitvi16g01438	VviERF6L3
AMYBOX1	-2951	(-)	TAACARA	S000020	Vitvi16g01442	VviERF6L15
AMYBOX1	-930	(+)	TAACARA	S000020	Vitvi16g01442	VviERF6L15
AMYBOX1	-2868	(+)	TAACARA	S000020	Vitvi16g01443	VviERF6L17
AMYBOX1	-1943	(+)	TAACARA	S000020	Vitvi16g01444	VviERF6L16
AMYBOX1	-1577	(+)	TAACARA	S000020	Vitvi16g01444	VviERF6L16
AMYBOX2	-2412	(+)	TATCCAT	S000021	Vitvi16g00350	VviERF6L1
AMYBOX2	-628	(-)	TATCCAT	S000021	Vitvi16g00350	VviERF6L1
AMYBOX2	-1980	(-)	TATCCAT	S000021	Vitvi16g00362	VviERF6L7
AMYBOX2	-1272	(-)	TATCCAT	S000021	Vitvi16g00362	VviERF6L7
AMYBOX2	-111	(+)	TATCCAT	S000021	Vitvi16g00362	VviERF6L7
AMYBOX2	-1973	(-)	TATCCAT	S000021	Vitvi16g00363	VviERF6L8
AMYBOX2	-111	(+)	TATCCAT	S000021	Vitvi16g00363	VviERF6L8
AMYBOX2	-1908	(-)	TATCCAT	S000021	Vitvi16g00370	VviERF6L9
AMYBOX2	-1351	(-)	TATCCAT	S000021	Vitvi16g00370	VviERF6L9
AMYBOX2	-684	(+)	TATCCAT	S000021	Vitvi16g00380	VviERF6L12
AMYBOX2	-593	(-)	TATCCAT	S000021	Vitvi16g00380	VviERF6L12
AMYBOX2	-573	(+)	TATCCAT	S000021	Vitvi16g00380	VviERF6L12
AMYBOX2	-1728	(-)	TATCCAT	S000021	Vitvi16g01424	VviERF6L5
AMYBOX2	-179	(-)	TATCCAT	S000021	Vitvi16g01424	VviERF6L5
AMYBOX2	-148	(-)	TATCCAT	S000021	Vitvi16g01429	VviERF6L2
AMYBOX2	-1533	(-)	TATCCAT	S000021	Vitvi16g01430	VviERF6L4
AMYBOX2	-148	(-)	TATCCAT	S000021	Vitvi16g01430	VviERF6L4
AMYBOX2	-2514	(+)	TATCCAT	S000021	Vitvi16g01434	VviERF6L11
AMYBOX2	-2527	(+)	TATCCAT	S000021	Vitvi16g01435	VviERF6L18
AMYBOX2	-1411	(+)	TATCCAT	S000021	Vitvi16g01437	VviERF6L10
AMYBOX2	-1361	(+)	TATCCAT	S000021	Vitvi16g01443	VviERF6L17
ANAERO1CONSENSUS	-2659	(+)	AAACAAA	S000477	Vitvi16g00350	VviERF6L1
ANAERO1CONSENSUS	-2032	(+)	AAACAAA	S000477	Vitvi16g00350	VviERF6L1
ANAERO1CONSENSUS	-1993	(+)	AAACAAA	S000477	Vitvi16g00350	VviERF6L1
ANAERO1CONSENSUS	-1350	(-)	AAACAAA	S000477	Vitvi16g00350	VviERF6L1
ANAERO1CONSENSUS	-219	(-)	AAACAAA	S000477	Vitvi16g00350	VviERF6L1
ANAERO1CONSENSUS	-211	(-)	AAACAAA	S000477	Vitvi16g00360	VviERF6L14
ANAERO1CONSENSUS	-2865	(-)	AAACAAA	S000477	Vitvi16g00362	VviERF6L7
ANAERO1CONSENSUS	-196	(-)	AAACAAA	S000477	Vitvi16g00362	VviERF6L7
ANAERO1CONSENSUS	-2854	(-)	AAACAAA	S000477	Vitvi16g00363	VviERF6L8
ANAERO1CONSENSUS	-196	(-)	AAACAAA	S000477	Vitvi16g00363	VviERF6L8
ANAERO1CONSENSUS	-2473	(-)	AAACAAA	S000477	Vitvi16g00370	VviERF6L9
ANAERO1CONSENSUS	-2297	(+)	AAACAAA	S000477	Vitvi16g00370	VviERF6L9
ANAERO1CONSENSUS	-1951	(+)	AAACAAA	S000477	Vitvi16g00370	VviERF6L9
ANAERO1CONSENSUS	-998	(+)	AAACAAA	S000477	Vitvi16g00370	VviERF6L9
ANAERO1CONSENSUS	-486	(-)	AAACAAA	S000477	Vitvi16g00370	VviERF6L9
ANAERO1CONSENSUS	-2708	(-)	AAACAAA	S000477	Vitvi16g00380	VviERF6L12
ANAERO1CONSENSUS	-1126	(+)	AAACAAA	S000477	Vitvi16g00380	VviERF6L12
ANAERO1CONSENSUS	-722	(-)	AAACAAA	S000477	Vitvi16g00380	VviERF6L12
ANAERO1CONSENSUS	-1841	(+)	AAACAAA	S000477	Vitvi16g01423	VviERF6L13
ANAERO1CONSENSUS	-823	(-)	AAACAAA	S000477	Vitvi16g01423	VviERF6L13
ANAERO1CONSENSUS	-2265	(-)	AAACAAA	S000477	Vitvi16g01424	VviERF6L5
ANAERO1CONSENSUS	-1939	(-)	AAACAAA	S000477	Vitvi16g01424	VviERF6L5
ANAERO1CONSENSUS	-1457	(-)	AAACAAA	S000477	Vitvi16g01424	VviERF6L5
ANAERO1CONSENSUS	-2907	(-)	AAACAAA	S000477	Vitvi16g01430	VviERF6L4
ANAERO1CONSENSUS	-2073	(-)	AAACAAA	S000477	Vitvi16g01430	VviERF6L4
ANAERO1CONSENSUS	-1747	(-)	AAACAAA	S000477	Vitvi16g01430	VviERF6L4
ANAERO1CONSENSUS	-1259	(-)	AAACAAA	S000477	Vitvi16g01430	VviERF6L4
ANAERO1CONSENSUS	-1026	(-)	AAACAAA	S000477	Vitvi16g01430	VviERF6L4
ANAERO1CONSENSUS	-1396	(-)	AAACAAA	S000477	Vitvi16g01432	VviERF6L6
ANAERO1CONSENSUS	-1378	(-)	AAACAAA	S000477	Vitvi16g01432	VviERF6L6
ANAERO1CONSENSUS	-1314	(+)	AAACAAA	S000477	Vitvi16g01432	VviERF6L6
ANAERO1CONSENSUS	-657	(-)	AAACAAA	S000477	Vitvi16g01432	VviERF6L6
ANAERO1CONSENSUS	-358	(+)	AAACAAA	S000477	Vitvi16g01432	VviERF6L6
ANAERO1CONSENSUS	-2653	(-)	AAACAAA	S000477	Vitvi16g01434	VviERF6L11
ANAERO1CONSENSUS	-1982	(+)	AAACAAA	S000477	Vitvi16g01434	VviERF6L11
ANAERO1CONSENSUS	-1863	(+)	AAACAAA	S000477	Vitvi16g01434	VviERF6L11
ANAERO1CONSENSUS	-1858	(+)	AAACAAA	S000477	Vitvi16g01434	VviERF6L11
ANAERO1CONSENSUS	-1744	(+)	AAACAAA	S000477	Vitvi16g01434	VviERF6L11
ANAERO1CONSENSUS	-1273	(+)	AAACAAA	S000477	Vitvi16g01434	VviERF6L11
ANAERO1CONSENSUS	-578	(+)	AAACAAA	S000477	Vitvi16g01434	VviERF6L11
ANAERO1CONSENSUS	-2666	(+)	AAACAAA	S000477	Vitvi16g01435	VviERF6L18
ANAERO1CONSENSUS	-1957	(+)	AAACAAA	S000477	Vitvi16g01435	VviERF6L18
ANAERO1CONSENSUS	-1893	(+)	AAACAAA	S000477	Vitvi16g01435	VviERF6L18
ANAERO1CONSENSUS	-1271	(+)	AAACAAA	S000477	Vitvi16g01435	VviERF6L18
ANAERO1CONSENSUS	-571	(+)	AAACAAA	S000477	Vitvi16g01435	VviERF6L18
ANAERO1CONSENSUS	-2993	(-)	AAACAAA	S000477	Vitvi16g01437	VviERF6L10
ANAERO1CONSENSUS	-2931	(+)	AAACAAA	S000477	Vitvi16g01437	VviERF6L10
ANAERO1CONSENSUS	-2410	(+)	AAACAAA	S000477	Vitvi16g01437	VviERF6L10
ANAERO1CONSENSUS	-2382	(+)	AAACAAA	S000477	Vitvi16g01437	VviERF6L10
ANAERO1CONSENSUS	-1440	(+)	AAACAAA	S000477	Vitvi16g01437	VviERF6L10
ANAERO1CONSENSUS	-1274	(-)	AAACAAA	S000477	Vitvi16g01437	VviERF6L10
ANAERO1CONSENSUS	-1911	(+)	AAACAAA	S000477	Vitvi16g01438	VviERF6L3
ANAERO1CONSENSUS	-892	(-)	AAACAAA	S000477	Vitvi16g01438	VviERF6L3
ANAERO1CONSENSUS	-1588	(-)	AAACAAA	S000477	Vitvi16g01442	VviERF6L15
ANAERO1CONSENSUS	-597	(-)	AAACAAA	S000477	Vitvi16g01442	VviERF6L15
ANAERO1CONSENSUS	-196	(-)	AAACAAA	S000477	Vitvi16g01442	VviERF6L15
ANAERO1CONSENSUS	-2885	(-)	AAACAAA	S000477	Vitvi16g01443	VviERF6L17
ANAERO1CONSENSUS	-2327	(+)	AAACAAA	S000477	Vitvi16g01443	VviERF6L17
ANAERO1CONSENSUS	-2299	(+)	AAACAAA	S000477	Vitvi16g01443	VviERF6L17
ANAERO1CONSENSUS	-1390	(+)	AAACAAA	S000477	Vitvi16g01443	VviERF6L17
ANAERO1CONSENSUS	-1224	(-)	AAACAAA	S000477	Vitvi16g01443	VviERF6L17
ANAERO1CONSENSUS	-912	(-)	AAACAAA	S000477	Vitvi16g01443	VviERF6L17
ANAERO1CONSENSUS	-300	(-)	AAACAAA	S000477	Vitvi16g01443	VviERF6L17
ANAERO1CONSENSUS	-2762	(+)	AAACAAA	S000477	Vitvi16g01444	VviERF6L16
ANAERO1CONSENSUS	-2416	(+)	AAACAAA	S000477	Vitvi16g01444	VviERF6L16
ANAERO1CONSENSUS	-1861	(+)	AAACAAA	S000477	Vitvi16g01444	VviERF6L16
ANAERO1CONSENSUS	-1797	(+)	AAACAAA	S000477	Vitvi16g01444	VviERF6L16
ANAERO1CONSENSUS	-1780	(+)	AAACAAA	S000477	Vitvi16g01444	VviERF6L16
ANAERO1CONSENSUS	-596	(+)	AAACAAA	S000477	Vitvi16g01444	VviERF6L16
ANAERO2CONSENSUS	-2147	(+)	AGCAGC	S000478	Vitvi16g01429	VviERF6L2
ANAERO2CONSENSUS	-1643	(+)	AGCAGC	S000478	Vitvi16g01429	VviERF6L2
ANAERO2CONSENSUS	-1317	(-)	AGCAGC	S000478	Vitvi16g01429	VviERF6L2
ANAERO2CONSENSUS	-1251	(+)	AGCAGC	S000478	Vitvi16g01429	VviERF6L2
ANAERO2CONSENSUS	-2620	(+)	AGCAGC	S000478	Vitvi16g01435	VviERF6L18
ANAERO3CONSENSUS	-2690	(+)	TCATCAC	S000479	Vitvi16g00362	VviERF6L7
ANAERO3CONSENSUS	-2679	(+)	TCATCAC	S000479	Vitvi16g00363	VviERF6L8
ANAERO3CONSENSUS	-1236	(-)	TCATCAC	S000479	Vitvi16g00370	VviERF6L9
ANAERO3CONSENSUS	-325	(+)	TCATCAC	S000479	Vitvi16g01424	VviERF6L5
ANAERO3CONSENSUS	-1340	(-)	TCATCAC	S000479	Vitvi16g01435	VviERF6L18
ANAERO3CONSENSUS	-1375	(-)	TCATCAC	S000479	Vitvi16g01444	VviERF6L16
ANAERO4CONSENSUS	-2037	(-)	GTTTHGCAA	S000480	Vitvi16g00350	VviERF6L1
ARFAT	-2186	(+)	TGTCTC	S000270	Vitvi16g00370	VviERF6L9
ARFAT	-2843	(+)	TGTCTC	S000270	Vitvi16g01423	VviERF6L13
ARFAT	-2064	(-)	TGTCTC	S000270	Vitvi16g01424	VviERF6L5
ARFAT	-1792	(-)	TGTCTC	S000270	Vitvi16g01424	VviERF6L5
ARFAT	-2184	(-)	TGTCTC	S000270	Vitvi16g01429	VviERF6L2
ARFAT	-1872	(-)	TGTCTC	S000270	Vitvi16g01430	VviERF6L4
ARFAT	-1496	(+)	TGTCTC	S000270	Vitvi16g01432	VviERF6L6
ARFAT	-264	(+)	TGTCTC	S000270	Vitvi16g01432	VviERF6L6
ARFAT	-2129	(-)	TGTCTC	S000270	Vitvi16g01434	VviERF6L11
ARFAT	-2713	(-)	TGTCTC	S000270	Vitvi16g01435	VviERF6L18
ARFAT	-2133	(-)	TGTCTC	S000270	Vitvi16g01435	VviERF6L18
ARFAT	-2913	(+)	TGTCTC	S000270	Vitvi16g01438	VviERF6L3
ARFAT	-2810	(-)	TGTCTC	S000270	Vitvi16g01444	VviERF6L16
ARFAT	-990	(+)	TGTCTC	S000270	Vitvi16g01444	VviERF6L16
ARR1AT	-2977	(-)	NGATT	S000454	Vitvi16g00350	VviERF6L1
ARR1AT	-2796	(-)	NGATT	S000454	Vitvi16g00350	VviERF6L1
ARR1AT	-2588	(+)	NGATT	S000454	Vitvi16g00350	VviERF6L1
ARR1AT	-2513	(-)	NGATT	S000454	Vitvi16g00350	VviERF6L1
ARR1AT	-2200	(+)	NGATT	S000454	Vitvi16g00350	VviERF6L1
ARR1AT	-2163	(+)	NGATT	S000454	Vitvi16g00350	VviERF6L1
ARR1AT	-1868	(-)	NGATT	S000454	Vitvi16g00350	VviERF6L1
ARR1AT	-1747	(-)	NGATT	S000454	Vitvi16g00350	VviERF6L1
ARR1AT	-1599	(-)	NGATT	S000454	Vitvi16g00350	VviERF6L1
ARR1AT	-1552	(-)	NGATT	S000454	Vitvi16g00350	VviERF6L1
ARR1AT	-1506	(-)	NGATT	S000454	Vitvi16g00350	VviERF6L1
ARR1AT	-1230	(-)	NGATT	S000454	Vitvi16g00350	VviERF6L1
ARR1AT	-1167	(-)	NGATT	S000454	Vitvi16g00350	VviERF6L1
ARR1AT	-1139	(-)	NGATT	S000454	Vitvi16g00350	VviERF6L1
ARR1AT	-1114	(-)	NGATT	S000454	Vitvi16g00350	VviERF6L1
ARR1AT	-1084	(-)	NGATT	S000454	Vitvi16g00350	VviERF6L1
ARR1AT	-1079	(-)	NGATT	S000454	Vitvi16g00350	VviERF6L1
ARR1AT	-1005	(+)	NGATT	S000454	Vitvi16g00350	VviERF6L1
ARR1AT	-997	(-)	NGATT	S000454	Vitvi16g00350	VviERF6L1
ARR1AT	-956	(-)	NGATT	S000454	Vitvi16g00350	VviERF6L1
ARR1AT	-949	(-)	NGATT	S000454	Vitvi16g00350	VviERF6L1
ARR1AT	-882	(-)	NGATT	S000454	Vitvi16g00350	VviERF6L1
ARR1AT	-794	(+)	NGATT	S000454	Vitvi16g00350	VviERF6L1
ARR1AT	-575	(+)	NGATT	S000454	Vitvi16g00350	VviERF6L1
ARR1AT	-547	(+)	NGATT	S000454	Vitvi16g00350	VviERF6L1
ARR1AT	-492	(-)	NGATT	S000454	Vitvi16g00350	VviERF6L1
ARR1AT	-424	(+)	NGATT	S000454	Vitvi16g00350	VviERF6L1
ARR1AT	-358	(-)	NGATT	S000454	Vitvi16g00350	VviERF6L1
ARR1AT	-343	(+)	NGATT	S000454	Vitvi16g00350	VviERF6L1
ARR1AT	-329	(-)	NGATT	S000454	Vitvi16g00350	VviERF6L1
ARR1AT	-120	(-)	NGATT	S000454	Vitvi16g00350	VviERF6L1
ARR1AT	-2941	(-)	NGATT	S000454	Vitvi16g00360	VviERF6L14
ARR1AT	-2935	(-)	NGATT	S000454	Vitvi16g00360	VviERF6L14
ARR1AT	-2889	(-)	NGATT	S000454	Vitvi16g00360	VviERF6L14
ARR1AT	-2755	(-)	NGATT	S000454	Vitvi16g00360	VviERF6L14
ARR1AT	-2749	(-)	NGATT	S000454	Vitvi16g00360	VviERF6L14
ARR1AT	-2702	(-)	NGATT	S000454	Vitvi16g00360	VviERF6L14
ARR1AT	-2551	(-)	NGATT	S000454	Vitvi16g00360	VviERF6L14
ARR1AT	-2495	(-)	NGATT	S000454	Vitvi16g00360	VviERF6L14
ARR1AT	-2399	(+)	NGATT	S000454	Vitvi16g00360	VviERF6L14
ARR1AT	-2354	(-)	NGATT	S000454	Vitvi16g00360	VviERF6L14
ARR1AT	-2330	(+)	NGATT	S000454	Vitvi16g00360	VviERF6L14
ARR1AT	-2283	(-)	NGATT	S000454	Vitvi16g00360	VviERF6L14
ARR1AT	-2131	(-)	NGATT	S000454	Vitvi16g00360	VviERF6L14
ARR1AT	-1981	(+)	NGATT	S000454	Vitvi16g00360	VviERF6L14
ARR1AT	-1973	(-)	NGATT	S000454	Vitvi16g00360	VviERF6L14
ARR1AT	-1965	(-)	NGATT	S000454	Vitvi16g00360	VviERF6L14
ARR1AT	-1959	(-)	NGATT	S000454	Vitvi16g00360	VviERF6L14
ARR1AT	-1913	(-)	NGATT	S000454	Vitvi16g00360	VviERF6L14
ARR1AT	-1852	(+)	NGATT	S000454	Vitvi16g00360	VviERF6L14
ARR1AT	-1729	(+)	NGATT	S000454	Vitvi16g00360	VviERF6L14
ARR1AT	-1586	(-)	NGATT	S000454	Vitvi16g00360	VviERF6L14
ARR1AT	-1540	(-)	NGATT	S000454	Vitvi16g00360	VviERF6L14
ARR1AT	-1379	(-)	NGATT	S000454	Vitvi16g00360	VviERF6L14
ARR1AT	-1261	(-)	NGATT	S000454	Vitvi16g00360	VviERF6L14
ARR1AT	-1255	(-)	NGATT	S000454	Vitvi16g00360	VviERF6L14
ARR1AT	-1209	(-)	NGATT	S000454	Vitvi16g00360	VviERF6L14
ARR1AT	-1112	(+)	NGATT	S000454	Vitvi16g00360	VviERF6L14
ARR1AT	-1066	(-)	NGATT	S000454	Vitvi16g00360	VviERF6L14
ARR1AT	-844	(-)	NGATT	S000454	Vitvi16g00360	VviERF6L14
ARR1AT	-694	(+)	NGATT	S000454	Vitvi16g00360	VviERF6L14
ARR1AT	-477	(+)	NGATT	S000454	Vitvi16g00360	VviERF6L14
ARR1AT	-427	(+)	NGATT	S000454	Vitvi16g00360	VviERF6L14
ARR1AT	-277	(+)	NGATT	S000454	Vitvi16g00360	VviERF6L14
ARR1AT	-2613	(+)	NGATT	S000454	Vitvi16g00362	VviERF6L7
ARR1AT	-2502	(+)	NGATT	S000454	Vitvi16g00362	VviERF6L7
ARR1AT	-2406	(+)	NGATT	S000454	Vitvi16g00362	VviERF6L7
ARR1AT	-2389	(-)	NGATT	S000454	Vitvi16g00362	VviERF6L7
ARR1AT	-2370	(+)	NGATT	S000454	Vitvi16g00362	VviERF6L7
ARR1AT	-2357	(-)	NGATT	S000454	Vitvi16g00362	VviERF6L7
ARR1AT	-2314	(-)	NGATT	S000454	Vitvi16g00362	VviERF6L7
ARR1AT	-2276	(+)	NGATT	S000454	Vitvi16g00362	VviERF6L7
ARR1AT	-2134	(+)	NGATT	S000454	Vitvi16g00362	VviERF6L7
ARR1AT	-2038	(+)	NGATT	S000454	Vitvi16g00362	VviERF6L7
ARR1AT	-1965	(-)	NGATT	S000454	Vitvi16g00362	VviERF6L7
ARR1AT	-1959	(-)	NGATT	S000454	Vitvi16g00362	VviERF6L7
ARR1AT	-1913	(-)	NGATT	S000454	Vitvi16g00362	VviERF6L7
ARR1AT	-1846	(+)	NGATT	S000454	Vitvi16g00362	VviERF6L7
ARR1AT	-1723	(+)	NGATT	S000454	Vitvi16g00362	VviERF6L7
ARR1AT	-1586	(-)	NGATT	S000454	Vitvi16g00362	VviERF6L7
ARR1AT	-1580	(-)	NGATT	S000454	Vitvi16g00362	VviERF6L7
ARR1AT	-1534	(-)	NGATT	S000454	Vitvi16g00362	VviERF6L7
ARR1AT	-1374	(-)	NGATT	S000454	Vitvi16g00362	VviERF6L7
ARR1AT	-1257	(-)	NGATT	S000454	Vitvi16g00362	VviERF6L7
ARR1AT	-1251	(-)	NGATT	S000454	Vitvi16g00362	VviERF6L7
ARR1AT	-1205	(-)	NGATT	S000454	Vitvi16g00362	VviERF6L7
ARR1AT	-1108	(+)	NGATT	S000454	Vitvi16g00362	VviERF6L7
ARR1AT	-1062	(-)	NGATT	S000454	Vitvi16g00362	VviERF6L7
ARR1AT	-844	(-)	NGATT	S000454	Vitvi16g00362	VviERF6L7
ARR1AT	-462	(+)	NGATT	S000454	Vitvi16g00362	VviERF6L7
ARR1AT	-412	(+)	NGATT	S000454	Vitvi16g00362	VviERF6L7
ARR1AT	-262	(+)	NGATT	S000454	Vitvi16g00362	VviERF6L7
ARR1AT	-2602	(+)	NGATT	S000454	Vitvi16g00363	VviERF6L8
ARR1AT	-2491	(+)	NGATT	S000454	Vitvi16g00363	VviERF6L8
ARR1AT	-2395	(+)	NGATT	S000454	Vitvi16g00363	VviERF6L8
ARR1AT	-2378	(-)	NGATT	S000454	Vitvi16g00363	VviERF6L8
ARR1AT	-2359	(+)	NGATT	S000454	Vitvi16g00363	VviERF6L8
ARR1AT	-2346	(-)	NGATT	S000454	Vitvi16g00363	VviERF6L8
ARR1AT	-2337	(-)	NGATT	S000454	Vitvi16g00363	VviERF6L8
ARR1AT	-2303	(-)	NGATT	S000454	Vitvi16g00363	VviERF6L8
ARR1AT	-2265	(+)	NGATT	S000454	Vitvi16g00363	VviERF6L8
ARR1AT	-2123	(+)	NGATT	S000454	Vitvi16g00363	VviERF6L8
ARR1AT	-2031	(+)	NGATT	S000454	Vitvi16g00363	VviERF6L8
ARR1AT	-1958	(-)	NGATT	S000454	Vitvi16g00363	VviERF6L8
ARR1AT	-1952	(-)	NGATT	S000454	Vitvi16g00363	VviERF6L8
ARR1AT	-1906	(-)	NGATT	S000454	Vitvi16g00363	VviERF6L8
ARR1AT	-1845	(+)	NGATT	S000454	Vitvi16g00363	VviERF6L8
ARR1AT	-1722	(+)	NGATT	S000454	Vitvi16g00363	VviERF6L8
ARR1AT	-1579	(-)	NGATT	S000454	Vitvi16g00363	VviERF6L8
ARR1AT	-1533	(-)	NGATT	S000454	Vitvi16g00363	VviERF6L8
ARR1AT	-1372	(-)	NGATT	S000454	Vitvi16g00363	VviERF6L8
ARR1AT	-1254	(-)	NGATT	S000454	Vitvi16g00363	VviERF6L8
ARR1AT	-1248	(-)	NGATT	S000454	Vitvi16g00363	VviERF6L8
ARR1AT	-1202	(-)	NGATT	S000454	Vitvi16g00363	VviERF6L8
ARR1AT	-1105	(+)	NGATT	S000454	Vitvi16g00363	VviERF6L8
ARR1AT	-1059	(-)	NGATT	S000454	Vitvi16g00363	VviERF6L8
ARR1AT	-837	(-)	NGATT	S000454	Vitvi16g00363	VviERF6L8
ARR1AT	-687	(+)	NGATT	S000454	Vitvi16g00363	VviERF6L8
ARR1AT	-462	(+)	NGATT	S000454	Vitvi16g00363	VviERF6L8
ARR1AT	-412	(+)	NGATT	S000454	Vitvi16g00363	VviERF6L8
ARR1AT	-262	(+)	NGATT	S000454	Vitvi16g00363	VviERF6L8
ARR1AT	-2937	(-)	NGATT	S000454	Vitvi16g00370	VviERF6L9
ARR1AT	-2890	(-)	NGATT	S000454	Vitvi16g00370	VviERF6L9
ARR1AT	-2846	(-)	NGATT	S000454	Vitvi16g00370	VviERF6L9
ARR1AT	-2804	(+)	NGATT	S000454	Vitvi16g00370	VviERF6L9
ARR1AT	-2712	(+)	NGATT	S000454	Vitvi16g00370	VviERF6L9
ARR1AT	-2676	(-)	NGATT	S000454	Vitvi16g00370	VviERF6L9
ARR1AT	-2590	(+)	NGATT	S000454	Vitvi16g00370	VviERF6L9
ARR1AT	-1968	(+)	NGATT	S000454	Vitvi16g00370	VviERF6L9
ARR1AT	-1894	(+)	NGATT	S000454	Vitvi16g00370	VviERF6L9
ARR1AT	-1865	(-)	NGATT	S000454	Vitvi16g00370	VviERF6L9
ARR1AT	-1840	(+)	NGATT	S000454	Vitvi16g00370	VviERF6L9
ARR1AT	-1688	(+)	NGATT	S000454	Vitvi16g00370	VviERF6L9
ARR1AT	-1665	(+)	NGATT	S000454	Vitvi16g00370	VviERF6L9
ARR1AT	-1599	(-)	NGATT	S000454	Vitvi16g00370	VviERF6L9
ARR1AT	-1506	(-)	NGATT	S000454	Vitvi16g00370	VviERF6L9
ARR1AT	-1447	(+)	NGATT	S000454	Vitvi16g00370	VviERF6L9
ARR1AT	-1373	(+)	NGATT	S000454	Vitvi16g00370	VviERF6L9
ARR1AT	-1345	(-)	NGATT	S000454	Vitvi16g00370	VviERF6L9
ARR1AT	-1298	(+)	NGATT	S000454	Vitvi16g00370	VviERF6L9
ARR1AT	-1280	(+)	NGATT	S000454	Vitvi16g00370	VviERF6L9
ARR1AT	-1230	(+)	NGATT	S000454	Vitvi16g00370	VviERF6L9
ARR1AT	-1145	(+)	NGATT	S000454	Vitvi16g00370	VviERF6L9
ARR1AT	-961	(-)	NGATT	S000454	Vitvi16g00370	VviERF6L9
ARR1AT	-883	(-)	NGATT	S000454	Vitvi16g00370	VviERF6L9
ARR1AT	-837	(-)	NGATT	S000454	Vitvi16g00370	VviERF6L9
ARR1AT	-828	(+)	NGATT	S000454	Vitvi16g00370	VviERF6L9
ARR1AT	-721	(+)	NGATT	S000454	Vitvi16g00370	VviERF6L9
ARR1AT	-585	(+)	NGATT	S000454	Vitvi16g00370	VviERF6L9
ARR1AT	-517	(+)	NGATT	S000454	Vitvi16g00370	VviERF6L9
ARR1AT	-476	(-)	NGATT	S000454	Vitvi16g00370	VviERF6L9
ARR1AT	-395	(-)	NGATT	S000454	Vitvi16g00370	VviERF6L9
ARR1AT	-301	(-)	NGATT	S000454	Vitvi16g00370	VviERF6L9
ARR1AT	-220	(+)	NGATT	S000454	Vitvi16g00370	VviERF6L9
ARR1AT	-2875	(+)	NGATT	S000454	Vitvi16g00380	VviERF6L12
ARR1AT	-2839	(+)	NGATT	S000454	Vitvi16g00380	VviERF6L12
ARR1AT	-2642	(+)	NGATT	S000454	Vitvi16g00380	VviERF6L12
ARR1AT	-2569	(-)	NGATT	S000454	Vitvi16g00380	VviERF6L12
ARR1AT	-2468	(+)	NGATT	S000454	Vitvi16g00380	VviERF6L12
ARR1AT	-2237	(-)	NGATT	S000454	Vitvi16g00380	VviERF6L12
ARR1AT	-2179	(-)	NGATT	S000454	Vitvi16g00380	VviERF6L12
ARR1AT	-1968	(-)	NGATT	S000454	Vitvi16g00380	VviERF6L12
ARR1AT	-1910	(+)	NGATT	S000454	Vitvi16g00380	VviERF6L12
ARR1AT	-1866	(-)	NGATT	S000454	Vitvi16g00380	VviERF6L12
ARR1AT	-1660	(-)	NGATT	S000454	Vitvi16g00380	VviERF6L12
ARR1AT	-1579	(+)	NGATT	S000454	Vitvi16g00380	VviERF6L12
ARR1AT	-1493	(-)	NGATT	S000454	Vitvi16g00380	VviERF6L12
ARR1AT	-1377	(+)	NGATT	S000454	Vitvi16g00380	VviERF6L12
ARR1AT	-1356	(-)	NGATT	S000454	Vitvi16g00380	VviERF6L12
ARR1AT	-1305	(-)	NGATT	S000454	Vitvi16g00380	VviERF6L12
ARR1AT	-1169	(+)	NGATT	S000454	Vitvi16g00380	VviERF6L12
ARR1AT	-1134	(-)	NGATT	S000454	Vitvi16g00380	VviERF6L12
ARR1AT	-1045	(-)	NGATT	S000454	Vitvi16g00380	VviERF6L12
ARR1AT	-954	(-)	NGATT	S000454	Vitvi16g00380	VviERF6L12
ARR1AT	-761	(+)	NGATT	S000454	Vitvi16g00380	VviERF6L12
ARR1AT	-736	(+)	NGATT	S000454	Vitvi16g00380	VviERF6L12
ARR1AT	-560	(-)	NGATT	S000454	Vitvi16g00380	VviERF6L12
ARR1AT	-511	(-)	NGATT	S000454	Vitvi16g00380	VviERF6L12
ARR1AT	-461	(-)	NGATT	S000454	Vitvi16g00380	VviERF6L12
ARR1AT	-328	(-)	NGATT	S000454	Vitvi16g00380	VviERF6L12
ARR1AT	-256	(-)	NGATT	S000454	Vitvi16g00380	VviERF6L12
ARR1AT	-109	(-)	NGATT	S000454	Vitvi16g00380	VviERF6L12
ARR1AT	-2900	(-)	NGATT	S000454	Vitvi16g01423	VviERF6L13
ARR1AT	-2896	(-)	NGATT	S000454	Vitvi16g01423	VviERF6L13
ARR1AT	-2833	(+)	NGATT	S000454	Vitvi16g01423	VviERF6L13
ARR1AT	-2816	(+)	NGATT	S000454	Vitvi16g01423	VviERF6L13
ARR1AT	-2803	(-)	NGATT	S000454	Vitvi16g01423	VviERF6L13
ARR1AT	-2706	(-)	NGATT	S000454	Vitvi16g01423	VviERF6L13
ARR1AT	-2685	(-)	NGATT	S000454	Vitvi16g01423	VviERF6L13
ARR1AT	-2623	(+)	NGATT	S000454	Vitvi16g01423	VviERF6L13
ARR1AT	-2532	(-)	NGATT	S000454	Vitvi16g01423	VviERF6L13
ARR1AT	-2508	(-)	NGATT	S000454	Vitvi16g01423	VviERF6L13
ARR1AT	-2469	(-)	NGATT	S000454	Vitvi16g01423	VviERF6L13
ARR1AT	-2461	(+)	NGATT	S000454	Vitvi16g01423	VviERF6L13
ARR1AT	-2434	(+)	NGATT	S000454	Vitvi16g01423	VviERF6L13
ARR1AT	-2411	(-)	NGATT	S000454	Vitvi16g01423	VviERF6L13
ARR1AT	-2346	(-)	NGATT	S000454	Vitvi16g01423	VviERF6L13
ARR1AT	-2244	(-)	NGATT	S000454	Vitvi16g01423	VviERF6L13
ARR1AT	-2185	(+)	NGATT	S000454	Vitvi16g01423	VviERF6L13
ARR1AT	-2134	(+)	NGATT	S000454	Vitvi16g01423	VviERF6L13
ARR1AT	-2109	(-)	NGATT	S000454	Vitvi16g01423	VviERF6L13
ARR1AT	-2053	(-)	NGATT	S000454	Vitvi16g01423	VviERF6L13
ARR1AT	-2010	(+)	NGATT	S000454	Vitvi16g01423	VviERF6L13
ARR1AT	-1808	(+)	NGATT	S000454	Vitvi16g01423	VviERF6L13
ARR1AT	-1761	(-)	NGATT	S000454	Vitvi16g01423	VviERF6L13
ARR1AT	-1677	(-)	NGATT	S000454	Vitvi16g01423	VviERF6L13
ARR1AT	-1583	(-)	NGATT	S000454	Vitvi16g01423	VviERF6L13
ARR1AT	-1559	(+)	NGATT	S000454	Vitvi16g01423	VviERF6L13
ARR1AT	-1477	(-)	NGATT	S000454	Vitvi16g01423	VviERF6L13
ARR1AT	-1461	(-)	NGATT	S000454	Vitvi16g01423	VviERF6L13
ARR1AT	-1449	(-)	NGATT	S000454	Vitvi16g01423	VviERF6L13
ARR1AT	-1390	(+)	NGATT	S000454	Vitvi16g01423	VviERF6L13
ARR1AT	-1366	(+)	NGATT	S000454	Vitvi16g01423	VviERF6L13
ARR1AT	-1356	(+)	NGATT	S000454	Vitvi16g01423	VviERF6L13
ARR1AT	-1289	(-)	NGATT	S000454	Vitvi16g01423	VviERF6L13
ARR1AT	-1174	(+)	NGATT	S000454	Vitvi16g01423	VviERF6L13
ARR1AT	-1155	(-)	NGATT	S000454	Vitvi16g01423	VviERF6L13
ARR1AT	-1137	(-)	NGATT	S000454	Vitvi16g01423	VviERF6L13
ARR1AT	-914	(-)	NGATT	S000454	Vitvi16g01423	VviERF6L13
ARR1AT	-877	(+)	NGATT	S000454	Vitvi16g01423	VviERF6L13
ARR1AT	-467	(-)	NGATT	S000454	Vitvi16g01423	VviERF6L13
ARR1AT	-446	(-)	NGATT	S000454	Vitvi16g01423	VviERF6L13
ARR1AT	-438	(+)	NGATT	S000454	Vitvi16g01423	VviERF6L13
ARR1AT	-345	(+)	NGATT	S000454	Vitvi16g01423	VviERF6L13
ARR1AT	-322	(-)	NGATT	S000454	Vitvi16g01423	VviERF6L13
ARR1AT	-186	(+)	NGATT	S000454	Vitvi16g01423	VviERF6L13
ARR1AT	-2869	(-)	NGATT	S000454	Vitvi16g01424	VviERF6L5
ARR1AT	-2836	(-)	NGATT	S000454	Vitvi16g01424	VviERF6L5
ARR1AT	-2756	(+)	NGATT	S000454	Vitvi16g01424	VviERF6L5
ARR1AT	-2689	(-)	NGATT	S000454	Vitvi16g01424	VviERF6L5
ARR1AT	-2614	(+)	NGATT	S000454	Vitvi16g01424	VviERF6L5
ARR1AT	-2358	(+)	NGATT	S000454	Vitvi16g01424	VviERF6L5
ARR1AT	-2341	(-)	NGATT	S000454	Vitvi16g01424	VviERF6L5
ARR1AT	-2309	(+)	NGATT	S000454	Vitvi16g01424	VviERF6L5
ARR1AT	-2286	(+)	NGATT	S000454	Vitvi16g01424	VviERF6L5
ARR1AT	-2020	(+)	NGATT	S000454	Vitvi16g01424	VviERF6L5
ARR1AT	-2008	(+)	NGATT	S000454	Vitvi16g01424	VviERF6L5
ARR1AT	-1896	(+)	NGATT	S000454	Vitvi16g01424	VviERF6L5
ARR1AT	-1877	(+)	NGATT	S000454	Vitvi16g01424	VviERF6L5
ARR1AT	-1872	(+)	NGATT	S000454	Vitvi16g01424	VviERF6L5
ARR1AT	-1856	(+)	NGATT	S000454	Vitvi16g01424	VviERF6L5
ARR1AT	-1820	(+)	NGATT	S000454	Vitvi16g01424	VviERF6L5
ARR1AT	-1691	(-)	NGATT	S000454	Vitvi16g01424	VviERF6L5
ARR1AT	-1617	(+)	NGATT	S000454	Vitvi16g01424	VviERF6L5
ARR1AT	-1587	(+)	NGATT	S000454	Vitvi16g01424	VviERF6L5
ARR1AT	-1532	(-)	NGATT	S000454	Vitvi16g01424	VviERF6L5
ARR1AT	-1524	(-)	NGATT	S000454	Vitvi16g01424	VviERF6L5
ARR1AT	-1502	(-)	NGATT	S000454	Vitvi16g01424	VviERF6L5
ARR1AT	-1485	(+)	NGATT	S000454	Vitvi16g01424	VviERF6L5
ARR1AT	-1472	(-)	NGATT	S000454	Vitvi16g01424	VviERF6L5
ARR1AT	-1442	(-)	NGATT	S000454	Vitvi16g01424	VviERF6L5
ARR1AT	-1434	(-)	NGATT	S000454	Vitvi16g01424	VviERF6L5
ARR1AT	-1424	(-)	NGATT	S000454	Vitvi16g01424	VviERF6L5
ARR1AT	-1305	(+)	NGATT	S000454	Vitvi16g01424	VviERF6L5
ARR1AT	-1113	(+)	NGATT	S000454	Vitvi16g01424	VviERF6L5
ARR1AT	-1055	(+)	NGATT	S000454	Vitvi16g01424	VviERF6L5
ARR1AT	-972	(-)	NGATT	S000454	Vitvi16g01424	VviERF6L5
ARR1AT	-330	(-)	NGATT	S000454	Vitvi16g01424	VviERF6L5
ARR1AT	-202	(-)	NGATT	S000454	Vitvi16g01424	VviERF6L5
ARR1AT	-2952	(+)	NGATT	S000454	Vitvi16g01429	VviERF6L2
ARR1AT	-2925	(+)	NGATT	S000454	Vitvi16g01429	VviERF6L2
ARR1AT	-2921	(+)	NGATT	S000454	Vitvi16g01429	VviERF6L2
ARR1AT	-2876	(+)	NGATT	S000454	Vitvi16g01429	VviERF6L2
ARR1AT	-2841	(-)	NGATT	S000454	Vitvi16g01429	VviERF6L2
ARR1AT	-2564	(-)	NGATT	S000454	Vitvi16g01429	VviERF6L2
ARR1AT	-2549	(-)	NGATT	S000454	Vitvi16g01429	VviERF6L2
ARR1AT	-2498	(-)	NGATT	S000454	Vitvi16g01429	VviERF6L2
ARR1AT	-2475	(-)	NGATT	S000454	Vitvi16g01429	VviERF6L2
ARR1AT	-2427	(+)	NGATT	S000454	Vitvi16g01429	VviERF6L2
ARR1AT	-2293	(-)	NGATT	S000454	Vitvi16g01429	VviERF6L2
ARR1AT	-2260	(+)	NGATT	S000454	Vitvi16g01429	VviERF6L2
ARR1AT	-2123	(-)	NGATT	S000454	Vitvi16g01429	VviERF6L2
ARR1AT	-2069	(-)	NGATT	S000454	Vitvi16g01429	VviERF6L2
ARR1AT	-1989	(-)	NGATT	S000454	Vitvi16g01429	VviERF6L2
ARR1AT	-1981	(+)	NGATT	S000454	Vitvi16g01429	VviERF6L2
ARR1AT	-1967	(-)	NGATT	S000454	Vitvi16g01429	VviERF6L2
ARR1AT	-1823	(-)	NGATT	S000454	Vitvi16g01429	VviERF6L2
ARR1AT	-1696	(+)	NGATT	S000454	Vitvi16g01429	VviERF6L2
ARR1AT	-1675	(+)	NGATT	S000454	Vitvi16g01429	VviERF6L2
ARR1AT	-1441	(-)	NGATT	S000454	Vitvi16g01429	VviERF6L2
ARR1AT	-1422	(-)	NGATT	S000454	Vitvi16g01429	VviERF6L2
ARR1AT	-1406	(-)	NGATT	S000454	Vitvi16g01429	VviERF6L2
ARR1AT	-1298	(+)	NGATT	S000454	Vitvi16g01429	VviERF6L2
ARR1AT	-1266	(-)	NGATT	S000454	Vitvi16g01429	VviERF6L2
ARR1AT	-1116	(-)	NGATT	S000454	Vitvi16g01429	VviERF6L2
ARR1AT	-1079	(+)	NGATT	S000454	Vitvi16g01429	VviERF6L2
ARR1AT	-1036	(+)	NGATT	S000454	Vitvi16g01429	VviERF6L2
ARR1AT	-849	(+)	NGATT	S000454	Vitvi16g01429	VviERF6L2
ARR1AT	-776	(-)	NGATT	S000454	Vitvi16g01429	VviERF6L2
ARR1AT	-676	(-)	NGATT	S000454	Vitvi16g01429	VviERF6L2
ARR1AT	-633	(-)	NGATT	S000454	Vitvi16g01429	VviERF6L2
ARR1AT	-591	(+)	NGATT	S000454	Vitvi16g01429	VviERF6L2
ARR1AT	-587	(+)	NGATT	S000454	Vitvi16g01429	VviERF6L2
ARR1AT	-171	(-)	NGATT	S000454	Vitvi16g01429	VviERF6L2
ARR1AT	-2992	(+)	NGATT	S000454	Vitvi16g01430	VviERF6L4
ARR1AT	-2924	(+)	NGATT	S000454	Vitvi16g01430	VviERF6L4
ARR1AT	-2712	(-)	NGATT	S000454	Vitvi16g01430	VviERF6L4
ARR1AT	-2679	(-)	NGATT	S000454	Vitvi16g01430	VviERF6L4
ARR1AT	-2599	(+)	NGATT	S000454	Vitvi16g01430	VviERF6L4
ARR1AT	-2532	(-)	NGATT	S000454	Vitvi16g01430	VviERF6L4
ARR1AT	-2357	(-)	NGATT	S000454	Vitvi16g01430	VviERF6L4
ARR1AT	-2253	(+)	NGATT	S000454	Vitvi16g01430	VviERF6L4
ARR1AT	-2205	(+)	NGATT	S000454	Vitvi16g01430	VviERF6L4
ARR1AT	-2188	(-)	NGATT	S000454	Vitvi16g01430	VviERF6L4
ARR1AT	-2156	(+)	NGATT	S000454	Vitvi16g01430	VviERF6L4
ARR1AT	-2118	(+)	NGATT	S000454	Vitvi16g01430	VviERF6L4
ARR1AT	-1982	(-)	NGATT	S000454	Vitvi16g01430	VviERF6L4
ARR1AT	-1828	(+)	NGATT	S000454	Vitvi16g01430	VviERF6L4
ARR1AT	-1816	(+)	NGATT	S000454	Vitvi16g01430	VviERF6L4
ARR1AT	-1704	(+)	NGATT	S000454	Vitvi16g01430	VviERF6L4
ARR1AT	-1685	(+)	NGATT	S000454	Vitvi16g01430	VviERF6L4
ARR1AT	-1680	(+)	NGATT	S000454	Vitvi16g01430	VviERF6L4
ARR1AT	-1664	(+)	NGATT	S000454	Vitvi16g01430	VviERF6L4
ARR1AT	-1628	(+)	NGATT	S000454	Vitvi16g01430	VviERF6L4
ARR1AT	-1496	(-)	NGATT	S000454	Vitvi16g01430	VviERF6L4
ARR1AT	-1392	(+)	NGATT	S000454	Vitvi16g01430	VviERF6L4
ARR1AT	-1361	(-)	NGATT	S000454	Vitvi16g01430	VviERF6L4
ARR1AT	-1334	(-)	NGATT	S000454	Vitvi16g01430	VviERF6L4
ARR1AT	-1317	(+)	NGATT	S000454	Vitvi16g01430	VviERF6L4
ARR1AT	-1304	(-)	NGATT	S000454	Vitvi16g01430	VviERF6L4
ARR1AT	-1296	(-)	NGATT	S000454	Vitvi16g01430	VviERF6L4
ARR1AT	-1274	(-)	NGATT	S000454	Vitvi16g01430	VviERF6L4
ARR1AT	-1268	(+)	NGATT	S000454	Vitvi16g01430	VviERF6L4
ARR1AT	-1244	(-)	NGATT	S000454	Vitvi16g01430	VviERF6L4
ARR1AT	-1236	(-)	NGATT	S000454	Vitvi16g01430	VviERF6L4
ARR1AT	-1207	(-)	NGATT	S000454	Vitvi16g01430	VviERF6L4
ARR1AT	-1101	(+)	NGATT	S000454	Vitvi16g01430	VviERF6L4
ARR1AT	-1078	(+)	NGATT	S000454	Vitvi16g01430	VviERF6L4
ARR1AT	-850	(+)	NGATT	S000454	Vitvi16g01430	VviERF6L4
ARR1AT	-777	(-)	NGATT	S000454	Vitvi16g01430	VviERF6L4
ARR1AT	-677	(-)	NGATT	S000454	Vitvi16g01430	VviERF6L4
ARR1AT	-634	(-)	NGATT	S000454	Vitvi16g01430	VviERF6L4
ARR1AT	-600	(+)	NGATT	S000454	Vitvi16g01430	VviERF6L4
ARR1AT	-596	(+)	NGATT	S000454	Vitvi16g01430	VviERF6L4
ARR1AT	-171	(-)	NGATT	S000454	Vitvi16g01430	VviERF6L4
ARR1AT	-2972	(+)	NGATT	S000454	Vitvi16g01432	VviERF6L6
ARR1AT	-2881	(-)	NGATT	S000454	Vitvi16g01432	VviERF6L6
ARR1AT	-2801	(-)	NGATT	S000454	Vitvi16g01432	VviERF6L6
ARR1AT	-2664	(-)	NGATT	S000454	Vitvi16g01432	VviERF6L6
ARR1AT	-2646	(-)	NGATT	S000454	Vitvi16g01432	VviERF6L6
ARR1AT	-2624	(-)	NGATT	S000454	Vitvi16g01432	VviERF6L6
ARR1AT	-2613	(-)	NGATT	S000454	Vitvi16g01432	VviERF6L6
ARR1AT	-2587	(-)	NGATT	S000454	Vitvi16g01432	VviERF6L6
ARR1AT	-2366	(+)	NGATT	S000454	Vitvi16g01432	VviERF6L6
ARR1AT	-2283	(+)	NGATT	S000454	Vitvi16g01432	VviERF6L6
ARR1AT	-2278	(+)	NGATT	S000454	Vitvi16g01432	VviERF6L6
ARR1AT	-2094	(+)	NGATT	S000454	Vitvi16g01432	VviERF6L6
ARR1AT	-2087	(+)	NGATT	S000454	Vitvi16g01432	VviERF6L6
ARR1AT	-2079	(-)	NGATT	S000454	Vitvi16g01432	VviERF6L6
ARR1AT	-1958	(+)	NGATT	S000454	Vitvi16g01432	VviERF6L6
ARR1AT	-1878	(-)	NGATT	S000454	Vitvi16g01432	VviERF6L6
ARR1AT	-1868	(+)	NGATT	S000454	Vitvi16g01432	VviERF6L6
ARR1AT	-1806	(+)	NGATT	S000454	Vitvi16g01432	VviERF6L6
ARR1AT	-1767	(+)	NGATT	S000454	Vitvi16g01432	VviERF6L6
ARR1AT	-1730	(-)	NGATT	S000454	Vitvi16g01432	VviERF6L6
ARR1AT	-1646	(+)	NGATT	S000454	Vitvi16g01432	VviERF6L6
ARR1AT	-1274	(-)	NGATT	S000454	Vitvi16g01432	VviERF6L6
ARR1AT	-1255	(+)	NGATT	S000454	Vitvi16g01432	VviERF6L6
ARR1AT	-1216	(-)	NGATT	S000454	Vitvi16g01432	VviERF6L6
ARR1AT	-976	(+)	NGATT	S000454	Vitvi16g01432	VviERF6L6
ARR1AT	-894	(+)	NGATT	S000454	Vitvi16g01432	VviERF6L6
ARR1AT	-872	(-)	NGATT	S000454	Vitvi16g01432	VviERF6L6
ARR1AT	-849	(+)	NGATT	S000454	Vitvi16g01432	VviERF6L6
ARR1AT	-818	(-)	NGATT	S000454	Vitvi16g01432	VviERF6L6
ARR1AT	-441	(+)	NGATT	S000454	Vitvi16g01432	VviERF6L6
ARR1AT	-396	(-)	NGATT	S000454	Vitvi16g01432	VviERF6L6
ARR1AT	-383	(-)	NGATT	S000454	Vitvi16g01432	VviERF6L6
ARR1AT	-371	(+)	NGATT	S000454	Vitvi16g01432	VviERF6L6
ARR1AT	-319	(-)	NGATT	S000454	Vitvi16g01432	VviERF6L6
ARR1AT	-275	(+)	NGATT	S000454	Vitvi16g01432	VviERF6L6
ARR1AT	-54	(-)	NGATT	S000454	Vitvi16g01432	VviERF6L6
ARR1AT	-2960	(+)	NGATT	S000454	Vitvi16g01434	VviERF6L11
ARR1AT	-2889	(-)	NGATT	S000454	Vitvi16g01434	VviERF6L11
ARR1AT	-2683	(+)	NGATT	S000454	Vitvi16g01434	VviERF6L11
ARR1AT	-2553	(+)	NGATT	S000454	Vitvi16g01434	VviERF6L11
ARR1AT	-2541	(+)	NGATT	S000454	Vitvi16g01434	VviERF6L11
ARR1AT	-2502	(+)	NGATT	S000454	Vitvi16g01434	VviERF6L11
ARR1AT	-2404	(+)	NGATT	S000454	Vitvi16g01434	VviERF6L11
ARR1AT	-2355	(-)	NGATT	S000454	Vitvi16g01434	VviERF6L11
ARR1AT	-2332	(-)	NGATT	S000454	Vitvi16g01434	VviERF6L11
ARR1AT	-2325	(-)	NGATT	S000454	Vitvi16g01434	VviERF6L11
ARR1AT	-2287	(+)	NGATT	S000454	Vitvi16g01434	VviERF6L11
ARR1AT	-2172	(-)	NGATT	S000454	Vitvi16g01434	VviERF6L11
ARR1AT	-2119	(+)	NGATT	S000454	Vitvi16g01434	VviERF6L11
ARR1AT	-1940	(-)	NGATT	S000454	Vitvi16g01434	VviERF6L11
ARR1AT	-1890	(+)	NGATT	S000454	Vitvi16g01434	VviERF6L11
ARR1AT	-1752	(-)	NGATT	S000454	Vitvi16g01434	VviERF6L11
ARR1AT	-1702	(-)	NGATT	S000454	Vitvi16g01434	VviERF6L11
ARR1AT	-1634	(-)	NGATT	S000454	Vitvi16g01434	VviERF6L11
ARR1AT	-1375	(-)	NGATT	S000454	Vitvi16g01434	VviERF6L11
ARR1AT	-1149	(-)	NGATT	S000454	Vitvi16g01434	VviERF6L11
ARR1AT	-1099	(-)	NGATT	S000454	Vitvi16g01434	VviERF6L11
ARR1AT	-1082	(-)	NGATT	S000454	Vitvi16g01434	VviERF6L11
ARR1AT	-887	(+)	NGATT	S000454	Vitvi16g01434	VviERF6L11
ARR1AT	-625	(-)	NGATT	S000454	Vitvi16g01434	VviERF6L11
ARR1AT	-621	(-)	NGATT	S000454	Vitvi16g01434	VviERF6L11
ARR1AT	-534	(-)	NGATT	S000454	Vitvi16g01434	VviERF6L11
ARR1AT	-471	(-)	NGATT	S000454	Vitvi16g01434	VviERF6L11
ARR1AT	-339	(-)	NGATT	S000454	Vitvi16g01434	VviERF6L11
ARR1AT	-301	(-)	NGATT	S000454	Vitvi16g01434	VviERF6L11
ARR1AT	-246	(+)	NGATT	S000454	Vitvi16g01434	VviERF6L11
ARR1AT	-214	(-)	NGATT	S000454	Vitvi16g01434	VviERF6L11
ARR1AT	-2959	(-)	NGATT	S000454	Vitvi16g01435	VviERF6L18
ARR1AT	-2910	(-)	NGATT	S000454	Vitvi16g01435	VviERF6L18
ARR1AT	-2890	(-)	NGATT	S000454	Vitvi16g01435	VviERF6L18
ARR1AT	-2821	(+)	NGATT	S000454	Vitvi16g01435	VviERF6L18
ARR1AT	-2719	(+)	NGATT	S000454	Vitvi16g01435	VviERF6L18
ARR1AT	-2698	(-)	NGATT	S000454	Vitvi16g01435	VviERF6L18
ARR1AT	-2672	(+)	NGATT	S000454	Vitvi16g01435	VviERF6L18
ARR1AT	-2660	(-)	NGATT	S000454	Vitvi16g01435	VviERF6L18
ARR1AT	-2566	(+)	NGATT	S000454	Vitvi16g01435	VviERF6L18
ARR1AT	-2554	(+)	NGATT	S000454	Vitvi16g01435	VviERF6L18
ARR1AT	-2515	(+)	NGATT	S000454	Vitvi16g01435	VviERF6L18
ARR1AT	-2406	(+)	NGATT	S000454	Vitvi16g01435	VviERF6L18
ARR1AT	-2334	(-)	NGATT	S000454	Vitvi16g01435	VviERF6L18
ARR1AT	-2327	(-)	NGATT	S000454	Vitvi16g01435	VviERF6L18
ARR1AT	-2289	(+)	NGATT	S000454	Vitvi16g01435	VviERF6L18
ARR1AT	-2177	(-)	NGATT	S000454	Vitvi16g01435	VviERF6L18
ARR1AT	-2123	(+)	NGATT	S000454	Vitvi16g01435	VviERF6L18
ARR1AT	-1915	(-)	NGATT	S000454	Vitvi16g01435	VviERF6L18
ARR1AT	-1864	(+)	NGATT	S000454	Vitvi16g01435	VviERF6L18
ARR1AT	-1726	(-)	NGATT	S000454	Vitvi16g01435	VviERF6L18
ARR1AT	-1677	(-)	NGATT	S000454	Vitvi16g01435	VviERF6L18
ARR1AT	-1147	(-)	NGATT	S000454	Vitvi16g01435	VviERF6L18
ARR1AT	-1097	(-)	NGATT	S000454	Vitvi16g01435	VviERF6L18
ARR1AT	-1080	(-)	NGATT	S000454	Vitvi16g01435	VviERF6L18
ARR1AT	-970	(+)	NGATT	S000454	Vitvi16g01435	VviERF6L18
ARR1AT	-925	(+)	NGATT	S000454	Vitvi16g01435	VviERF6L18
ARR1AT	-898	(-)	NGATT	S000454	Vitvi16g01435	VviERF6L18
ARR1AT	-700	(+)	NGATT	S000454	Vitvi16g01435	VviERF6L18
ARR1AT	-617	(-)	NGATT	S000454	Vitvi16g01435	VviERF6L18
ARR1AT	-614	(+)	NGATT	S000454	Vitvi16g01435	VviERF6L18
ARR1AT	-523	(-)	NGATT	S000454	Vitvi16g01435	VviERF6L18
ARR1AT	-458	(-)	NGATT	S000454	Vitvi16g01435	VviERF6L18
ARR1AT	-334	(+)	NGATT	S000454	Vitvi16g01435	VviERF6L18
ARR1AT	-327	(-)	NGATT	S000454	Vitvi16g01435	VviERF6L18
ARR1AT	-246	(+)	NGATT	S000454	Vitvi16g01435	VviERF6L18
ARR1AT	-214	(-)	NGATT	S000454	Vitvi16g01435	VviERF6L18
ARR1AT	-2824	(-)	NGATT	S000454	Vitvi16g01437	VviERF6L10
ARR1AT	-2727	(-)	NGATT	S000454	Vitvi16g01437	VviERF6L10
ARR1AT	-2704	(-)	NGATT	S000454	Vitvi16g01437	VviERF6L10
ARR1AT	-2646	(-)	NGATT	S000454	Vitvi16g01437	VviERF6L10
ARR1AT	-2597	(-)	NGATT	S000454	Vitvi16g01437	VviERF6L10
ARR1AT	-2558	(-)	NGATT	S000454	Vitvi16g01437	VviERF6L10
ARR1AT	-2314	(-)	NGATT	S000454	Vitvi16g01437	VviERF6L10
ARR1AT	-2304	(-)	NGATT	S000454	Vitvi16g01437	VviERF6L10
ARR1AT	-1980	(+)	NGATT	S000454	Vitvi16g01437	VviERF6L10
ARR1AT	-1969	(-)	NGATT	S000454	Vitvi16g01437	VviERF6L10
ARR1AT	-1959	(-)	NGATT	S000454	Vitvi16g01437	VviERF6L10
ARR1AT	-1740	(-)	NGATT	S000454	Vitvi16g01437	VviERF6L10
ARR1AT	-1622	(-)	NGATT	S000454	Vitvi16g01437	VviERF6L10
ARR1AT	-1612	(-)	NGATT	S000454	Vitvi16g01437	VviERF6L10
ARR1AT	-1434	(-)	NGATT	S000454	Vitvi16g01437	VviERF6L10
ARR1AT	-1286	(+)	NGATT	S000454	Vitvi16g01437	VviERF6L10
ARR1AT	-1220	(+)	NGATT	S000454	Vitvi16g01437	VviERF6L10
ARR1AT	-1140	(-)	NGATT	S000454	Vitvi16g01437	VviERF6L10
ARR1AT	-1119	(+)	NGATT	S000454	Vitvi16g01437	VviERF6L10
ARR1AT	-1091	(+)	NGATT	S000454	Vitvi16g01437	VviERF6L10
ARR1AT	-1018	(+)	NGATT	S000454	Vitvi16g01437	VviERF6L10
ARR1AT	-1011	(+)	NGATT	S000454	Vitvi16g01437	VviERF6L10
ARR1AT	-1007	(+)	NGATT	S000454	Vitvi16g01437	VviERF6L10
ARR1AT	-963	(+)	NGATT	S000454	Vitvi16g01437	VviERF6L10
ARR1AT	-955	(+)	NGATT	S000454	Vitvi16g01437	VviERF6L10
ARR1AT	-870	(+)	NGATT	S000454	Vitvi16g01437	VviERF6L10
ARR1AT	-833	(+)	NGATT	S000454	Vitvi16g01437	VviERF6L10
ARR1AT	-829	(+)	NGATT	S000454	Vitvi16g01437	VviERF6L10
ARR1AT	-758	(-)	NGATT	S000454	Vitvi16g01437	VviERF6L10
ARR1AT	-152	(+)	NGATT	S000454	Vitvi16g01437	VviERF6L10
ARR1AT	-14	(+)	NGATT	S000454	Vitvi16g01437	VviERF6L10
ARR1AT	-2970	(-)	NGATT	S000454	Vitvi16g01438	VviERF6L3
ARR1AT	-2966	(-)	NGATT	S000454	Vitvi16g01438	VviERF6L3
ARR1AT	-2886	(+)	NGATT	S000454	Vitvi16g01438	VviERF6L3
ARR1AT	-2873	(-)	NGATT	S000454	Vitvi16g01438	VviERF6L3
ARR1AT	-2776	(-)	NGATT	S000454	Vitvi16g01438	VviERF6L3
ARR1AT	-2693	(+)	NGATT	S000454	Vitvi16g01438	VviERF6L3
ARR1AT	-2602	(-)	NGATT	S000454	Vitvi16g01438	VviERF6L3
ARR1AT	-2578	(-)	NGATT	S000454	Vitvi16g01438	VviERF6L3
ARR1AT	-2539	(-)	NGATT	S000454	Vitvi16g01438	VviERF6L3
ARR1AT	-2531	(+)	NGATT	S000454	Vitvi16g01438	VviERF6L3
ARR1AT	-2504	(+)	NGATT	S000454	Vitvi16g01438	VviERF6L3
ARR1AT	-2481	(-)	NGATT	S000454	Vitvi16g01438	VviERF6L3
ARR1AT	-2314	(-)	NGATT	S000454	Vitvi16g01438	VviERF6L3
ARR1AT	-2255	(+)	NGATT	S000454	Vitvi16g01438	VviERF6L3
ARR1AT	-2243	(+)	NGATT	S000454	Vitvi16g01438	VviERF6L3
ARR1AT	-2208	(+)	NGATT	S000454	Vitvi16g01438	VviERF6L3
ARR1AT	-2182	(-)	NGATT	S000454	Vitvi16g01438	VviERF6L3
ARR1AT	-2123	(-)	NGATT	S000454	Vitvi16g01438	VviERF6L3
ARR1AT	-2080	(+)	NGATT	S000454	Vitvi16g01438	VviERF6L3
ARR1AT	-1878	(+)	NGATT	S000454	Vitvi16g01438	VviERF6L3
ARR1AT	-1831	(-)	NGATT	S000454	Vitvi16g01438	VviERF6L3
ARR1AT	-1747	(-)	NGATT	S000454	Vitvi16g01438	VviERF6L3
ARR1AT	-1652	(-)	NGATT	S000454	Vitvi16g01438	VviERF6L3
ARR1AT	-1628	(+)	NGATT	S000454	Vitvi16g01438	VviERF6L3
ARR1AT	-1546	(-)	NGATT	S000454	Vitvi16g01438	VviERF6L3
ARR1AT	-1530	(-)	NGATT	S000454	Vitvi16g01438	VviERF6L3
ARR1AT	-1518	(-)	NGATT	S000454	Vitvi16g01438	VviERF6L3
ARR1AT	-1460	(+)	NGATT	S000454	Vitvi16g01438	VviERF6L3
ARR1AT	-1436	(+)	NGATT	S000454	Vitvi16g01438	VviERF6L3
ARR1AT	-1426	(+)	NGATT	S000454	Vitvi16g01438	VviERF6L3
ARR1AT	-1358	(-)	NGATT	S000454	Vitvi16g01438	VviERF6L3
ARR1AT	-1253	(-)	NGATT	S000454	Vitvi16g01438	VviERF6L3
ARR1AT	-1243	(+)	NGATT	S000454	Vitvi16g01438	VviERF6L3
ARR1AT	-1224	(-)	NGATT	S000454	Vitvi16g01438	VviERF6L3
ARR1AT	-1206	(-)	NGATT	S000454	Vitvi16g01438	VviERF6L3
ARR1AT	-983	(-)	NGATT	S000454	Vitvi16g01438	VviERF6L3
ARR1AT	-946	(+)	NGATT	S000454	Vitvi16g01438	VviERF6L3
ARR1AT	-581	(-)	NGATT	S000454	Vitvi16g01438	VviERF6L3
ARR1AT	-560	(-)	NGATT	S000454	Vitvi16g01438	VviERF6L3
ARR1AT	-552	(+)	NGATT	S000454	Vitvi16g01438	VviERF6L3
ARR1AT	-500	(-)	NGATT	S000454	Vitvi16g01438	VviERF6L3
ARR1AT	-497	(+)	NGATT	S000454	Vitvi16g01438	VviERF6L3
ARR1AT	-378	(+)	NGATT	S000454	Vitvi16g01438	VviERF6L3
ARR1AT	-355	(-)	NGATT	S000454	Vitvi16g01438	VviERF6L3
ARR1AT	-218	(+)	NGATT	S000454	Vitvi16g01438	VviERF6L3
ARR1AT	-53	(+)	NGATT	S000454	Vitvi16g01438	VviERF6L3
ARR1AT	-2988	(+)	NGATT	S000454	Vitvi16g01442	VviERF6L15
ARR1AT	-2892	(+)	NGATT	S000454	Vitvi16g01442	VviERF6L15
ARR1AT	-2843	(-)	NGATT	S000454	Vitvi16g01442	VviERF6L15
ARR1AT	-2834	(-)	NGATT	S000454	Vitvi16g01442	VviERF6L15
ARR1AT	-2800	(-)	NGATT	S000454	Vitvi16g01442	VviERF6L15
ARR1AT	-2620	(+)	NGATT	S000454	Vitvi16g01442	VviERF6L15
ARR1AT	-2529	(+)	NGATT	S000454	Vitvi16g01442	VviERF6L15
ARR1AT	-2496	(-)	NGATT	S000454	Vitvi16g01442	VviERF6L15
ARR1AT	-2456	(-)	NGATT	S000454	Vitvi16g01442	VviERF6L15
ARR1AT	-2450	(-)	NGATT	S000454	Vitvi16g01442	VviERF6L15
ARR1AT	-2404	(-)	NGATT	S000454	Vitvi16g01442	VviERF6L15
ARR1AT	-2263	(-)	NGATT	S000454	Vitvi16g01442	VviERF6L15
ARR1AT	-2217	(-)	NGATT	S000454	Vitvi16g01442	VviERF6L15
ARR1AT	-2073	(-)	NGATT	S000454	Vitvi16g01442	VviERF6L15
ARR1AT	-2067	(-)	NGATT	S000454	Vitvi16g01442	VviERF6L15
ARR1AT	-2021	(-)	NGATT	S000454	Vitvi16g01442	VviERF6L15
ARR1AT	-1879	(-)	NGATT	S000454	Vitvi16g01442	VviERF6L15
ARR1AT	-1833	(-)	NGATT	S000454	Vitvi16g01442	VviERF6L15
ARR1AT	-1691	(-)	NGATT	S000454	Vitvi16g01442	VviERF6L15
ARR1AT	-1685	(-)	NGATT	S000454	Vitvi16g01442	VviERF6L15
ARR1AT	-1639	(-)	NGATT	S000454	Vitvi16g01442	VviERF6L15
ARR1AT	-1543	(+)	NGATT	S000454	Vitvi16g01442	VviERF6L15
ARR1AT	-1498	(-)	NGATT	S000454	Vitvi16g01442	VviERF6L15
ARR1AT	-1429	(-)	NGATT	S000454	Vitvi16g01442	VviERF6L15
ARR1AT	-1281	(-)	NGATT	S000454	Vitvi16g01442	VviERF6L15
ARR1AT	-963	(-)	NGATT	S000454	Vitvi16g01442	VviERF6L15
ARR1AT	-926	(+)	NGATT	S000454	Vitvi16g01442	VviERF6L15
ARR1AT	-876	(+)	NGATT	S000454	Vitvi16g01442	VviERF6L15
ARR1AT	-859	(-)	NGATT	S000454	Vitvi16g01442	VviERF6L15
ARR1AT	-700	(-)	NGATT	S000454	Vitvi16g01442	VviERF6L15
ARR1AT	-354	(+)	NGATT	S000454	Vitvi16g01442	VviERF6L15
ARR1AT	-304	(-)	NGATT	S000454	Vitvi16g01442	VviERF6L15
ARR1AT	-258	(-)	NGATT	S000454	Vitvi16g01442	VviERF6L15
ARR1AT	-2716	(-)	NGATT	S000454	Vitvi16g01443	VviERF6L17
ARR1AT	-2632	(-)	NGATT	S000454	Vitvi16g01443	VviERF6L17
ARR1AT	-2609	(-)	NGATT	S000454	Vitvi16g01443	VviERF6L17
ARR1AT	-2551	(-)	NGATT	S000454	Vitvi16g01443	VviERF6L17
ARR1AT	-2502	(-)	NGATT	S000454	Vitvi16g01443	VviERF6L17
ARR1AT	-2463	(-)	NGATT	S000454	Vitvi16g01443	VviERF6L17
ARR1AT	-2453	(+)	NGATT	S000454	Vitvi16g01443	VviERF6L17
ARR1AT	-2232	(-)	NGATT	S000454	Vitvi16g01443	VviERF6L17
ARR1AT	-2222	(-)	NGATT	S000454	Vitvi16g01443	VviERF6L17
ARR1AT	-2034	(+)	NGATT	S000454	Vitvi16g01443	VviERF6L17
ARR1AT	-1975	(-)	NGATT	S000454	Vitvi16g01443	VviERF6L17
ARR1AT	-1887	(-)	NGATT	S000454	Vitvi16g01443	VviERF6L17
ARR1AT	-1877	(-)	NGATT	S000454	Vitvi16g01443	VviERF6L17
ARR1AT	-1668	(-)	NGATT	S000454	Vitvi16g01443	VviERF6L17
ARR1AT	-1550	(-)	NGATT	S000454	Vitvi16g01443	VviERF6L17
ARR1AT	-1540	(-)	NGATT	S000454	Vitvi16g01443	VviERF6L17
ARR1AT	-1236	(+)	NGATT	S000454	Vitvi16g01443	VviERF6L17
ARR1AT	-1170	(+)	NGATT	S000454	Vitvi16g01443	VviERF6L17
ARR1AT	-1093	(+)	NGATT	S000454	Vitvi16g01443	VviERF6L17
ARR1AT	-1048	(-)	NGATT	S000454	Vitvi16g01443	VviERF6L17
ARR1AT	-1020	(+)	NGATT	S000454	Vitvi16g01443	VviERF6L17
ARR1AT	-1013	(+)	NGATT	S000454	Vitvi16g01443	VviERF6L17
ARR1AT	-1009	(+)	NGATT	S000454	Vitvi16g01443	VviERF6L17
ARR1AT	-965	(+)	NGATT	S000454	Vitvi16g01443	VviERF6L17
ARR1AT	-957	(+)	NGATT	S000454	Vitvi16g01443	VviERF6L17
ARR1AT	-873	(+)	NGATT	S000454	Vitvi16g01443	VviERF6L17
ARR1AT	-836	(+)	NGATT	S000454	Vitvi16g01443	VviERF6L17
ARR1AT	-832	(+)	NGATT	S000454	Vitvi16g01443	VviERF6L17
ARR1AT	-761	(-)	NGATT	S000454	Vitvi16g01443	VviERF6L17
ARR1AT	-154	(+)	NGATT	S000454	Vitvi16g01443	VviERF6L17
ARR1AT	-14	(+)	NGATT	S000454	Vitvi16g01443	VviERF6L17
ARR1AT	-2918	(+)	NGATT	S000454	Vitvi16g01444	VviERF6L16
ARR1AT	-2795	(-)	NGATT	S000454	Vitvi16g01444	VviERF6L16
ARR1AT	-2769	(+)	NGATT	S000454	Vitvi16g01444	VviERF6L16
ARR1AT	-2704	(-)	NGATT	S000454	Vitvi16g01444	VviERF6L16
ARR1AT	-2659	(+)	NGATT	S000454	Vitvi16g01444	VviERF6L16
ARR1AT	-2616	(+)	NGATT	S000454	Vitvi16g01444	VviERF6L16
ARR1AT	-2385	(-)	NGATT	S000454	Vitvi16g01444	VviERF6L16
ARR1AT	-2360	(-)	NGATT	S000454	Vitvi16g01444	VviERF6L16
ARR1AT	-2342	(+)	NGATT	S000454	Vitvi16g01444	VviERF6L16
ARR1AT	-2312	(-)	NGATT	S000454	Vitvi16g01444	VviERF6L16
ARR1AT	-2197	(+)	NGATT	S000454	Vitvi16g01444	VviERF6L16
ARR1AT	-2182	(+)	NGATT	S000454	Vitvi16g01444	VviERF6L16
ARR1AT	-1869	(-)	NGATT	S000454	Vitvi16g01444	VviERF6L16
ARR1AT	-1764	(-)	NGATT	S000454	Vitvi16g01444	VviERF6L16
ARR1AT	-1224	(-)	NGATT	S000454	Vitvi16g01444	VviERF6L16
ARR1AT	-1175	(-)	NGATT	S000454	Vitvi16g01444	VviERF6L16
ARR1AT	-1126	(+)	NGATT	S000454	Vitvi16g01444	VviERF6L16
ARR1AT	-822	(-)	NGATT	S000454	Vitvi16g01444	VviERF6L16
ARR1AT	-658	(+)	NGATT	S000454	Vitvi16g01444	VviERF6L16
ARR1AT	-542	(-)	NGATT	S000454	Vitvi16g01444	VviERF6L16
ARR1AT	-512	(-)	NGATT	S000454	Vitvi16g01444	VviERF6L16
ARR1AT	-381	(-)	NGATT	S000454	Vitvi16g01444	VviERF6L16
ARR1AT	-343	(-)	NGATT	S000454	Vitvi16g01444	VviERF6L16
ARR1AT	-288	(+)	NGATT	S000454	Vitvi16g01444	VviERF6L16
ASF1MOTIFCAMV	-2918	(+)	TGACG	S000024	Vitvi16g00350	VviERF6L1
ASF1MOTIFCAMV	-1810	(+)	TGACG	S000024	Vitvi16g00350	VviERF6L1
ASF1MOTIFCAMV	-256	(+)	TGACG	S000024	Vitvi16g00360	VviERF6L14
ASF1MOTIFCAMV	-241	(+)	TGACG	S000024	Vitvi16g00362	VviERF6L7
ASF1MOTIFCAMV	-241	(+)	TGACG	S000024	Vitvi16g00363	VviERF6L8
ASF1MOTIFCAMV	-1294	(+)	TGACG	S000024	Vitvi16g00370	VviERF6L9
ASF1MOTIFCAMV	-324	(-)	TGACG	S000024	Vitvi16g00380	VviERF6L12
ASF1MOTIFCAMV	-331	(-)	TGACG	S000024	Vitvi16g01423	VviERF6L13
ASF1MOTIFCAMV	-185	(+)	TGACG	S000024	Vitvi16g01424	VviERF6L5
ASF1MOTIFCAMV	-2639	(+)	TGACG	S000024	Vitvi16g01429	VviERF6L2
ASF1MOTIFCAMV	-2520	(-)	TGACG	S000024	Vitvi16g01432	VviERF6L6
ASF1MOTIFCAMV	-1237	(-)	TGACG	S000024	Vitvi16g01434	VviERF6L11
ASF1MOTIFCAMV	-1235	(-)	TGACG	S000024	Vitvi16g01435	VviERF6L18
ASF1MOTIFCAMV	-364	(-)	TGACG	S000024	Vitvi16g01438	VviERF6L3
ASF1MOTIFCAMV	-643	(+)	TGACG	S000024	Vitvi16g01442	VviERF6L15
ASF1MOTIFCAMV	-242	(+)	TGACG	S000024	Vitvi16g01442	VviERF6L15
ASF1MOTIFCAMV	-2701	(-)	TGACG	S000024	Vitvi16g01444	VviERF6L16
ASF1MOTIFCAMV	-1311	(-)	TGACG	S000024	Vitvi16g01444	VviERF6L16
ASF1MOTIFCAMV	-643	(+)	TGACG	S000024	Vitvi16g01444	VviERF6L16
ASF1MOTIFCAMV	-206	(+)	TGACG	S000024	Vitvi16g01444	VviERF6L16
AT1BOX	-497	(+)	AATATTTTTATT	S000025	Vitvi16g01437	VviERF6L10
AT1BOX	-499	(+)	AATATTTTTATT	S000025	Vitvi16g01443	VviERF6L17
AT1BOX	-899	(-)	AATATTTTTATT	S000025	Vitvi16g01444	VviERF6L16
ATHB1ATCONSENSUS	-845	(-)	CAATWATTG	S000317	Vitvi16g01423	VviERF6L13
ATHB1ATCONSENSUS	-845	(+)	CAATWATTG	S000317	Vitvi16g01423	VviERF6L13
ATHB1ATCONSENSUS	-167	(-)	CAATWATTG	S000317	Vitvi16g01437	VviERF6L10
ATHB1ATCONSENSUS	-167	(+)	CAATWATTG	S000317	Vitvi16g01437	VviERF6L10
ATHB1ATCONSENSUS	-914	(-)	CAATWATTG	S000317	Vitvi16g01438	VviERF6L3
ATHB1ATCONSENSUS	-914	(+)	CAATWATTG	S000317	Vitvi16g01438	VviERF6L3
ATHB1ATCONSENSUS	-169	(-)	CAATWATTG	S000317	Vitvi16g01443	VviERF6L17
ATHB1ATCONSENSUS	-169	(+)	CAATWATTG	S000317	Vitvi16g01443	VviERF6L17
ATHB1ATCONSENSUS	-2638	(-)	CAATWATTG	S000317	Vitvi16g01444	VviERF6L16
ATHB1ATCONSENSUS	-2638	(+)	CAATWATTG	S000317	Vitvi16g01444	VviERF6L16
ATHB5ATCORE	-845	(-)	CAATNATTG	S000371	Vitvi16g01423	VviERF6L13
ATHB5ATCORE	-845	(+)	CAATNATTG	S000371	Vitvi16g01423	VviERF6L13
ATHB5ATCORE	-167	(-)	CAATNATTG	S000371	Vitvi16g01437	VviERF6L10
ATHB5ATCORE	-167	(+)	CAATNATTG	S000371	Vitvi16g01437	VviERF6L10
ATHB5ATCORE	-914	(-)	CAATNATTG	S000371	Vitvi16g01438	VviERF6L3
ATHB5ATCORE	-914	(+)	CAATNATTG	S000371	Vitvi16g01438	VviERF6L3
ATHB5ATCORE	-169	(-)	CAATNATTG	S000371	Vitvi16g01443	VviERF6L17
ATHB5ATCORE	-169	(+)	CAATNATTG	S000371	Vitvi16g01443	VviERF6L17
ATHB5ATCORE	-2638	(-)	CAATNATTG	S000371	Vitvi16g01444	VviERF6L16
ATHB5ATCORE	-2638	(+)	CAATNATTG	S000371	Vitvi16g01444	VviERF6L16
ATHB6COREAT	-502	(+)	CAATTATTA	S000399	Vitvi16g00360	VviERF6L14
ATHB6COREAT	-487	(+)	CAATTATTA	S000399	Vitvi16g00362	VviERF6L7
ATHB6COREAT	-487	(+)	CAATTATTA	S000399	Vitvi16g00363	VviERF6L8
ATHB6COREAT	-951	(+)	CAATTATTA	S000399	Vitvi16g01442	VviERF6L15
AUXREPSIAA4	-1734	(-)	KGTCCCAT	S000026	Vitvi16g01430	VviERF6L4
BIHD1OS	-2810	(-)	TGTCA	S000498	Vitvi16g00350	VviERF6L1
BIHD1OS	-2339	(-)	TGTCA	S000498	Vitvi16g00350	VviERF6L1
BIHD1OS	-2255	(+)	TGTCA	S000498	Vitvi16g00350	VviERF6L1
BIHD1OS	-2147	(+)	TGTCA	S000498	Vitvi16g00350	VviERF6L1
BIHD1OS	-2127	(-)	TGTCA	S000498	Vitvi16g00350	VviERF6L1
BIHD1OS	-1498	(+)	TGTCA	S000498	Vitvi16g00350	VviERF6L1
BIHD1OS	-338	(+)	TGTCA	S000498	Vitvi16g00350	VviERF6L1
BIHD1OS	-2975	(+)	TGTCA	S000498	Vitvi16g00362	VviERF6L7
BIHD1OS	-2895	(+)	TGTCA	S000498	Vitvi16g00362	VviERF6L7
BIHD1OS	-2888	(+)	TGTCA	S000498	Vitvi16g00362	VviERF6L7
BIHD1OS	-2700	(+)	TGTCA	S000498	Vitvi16g00362	VviERF6L7
BIHD1OS	-2448	(+)	TGTCA	S000498	Vitvi16g00362	VviERF6L7
BIHD1OS	-2991	(+)	TGTCA	S000498	Vitvi16g00363	VviERF6L8
BIHD1OS	-2964	(+)	TGTCA	S000498	Vitvi16g00363	VviERF6L8
BIHD1OS	-2884	(+)	TGTCA	S000498	Vitvi16g00363	VviERF6L8
BIHD1OS	-2877	(+)	TGTCA	S000498	Vitvi16g00363	VviERF6L8
BIHD1OS	-2437	(+)	TGTCA	S000498	Vitvi16g00363	VviERF6L8
BIHD1OS	-2193	(-)	TGTCA	S000498	Vitvi16g00363	VviERF6L8
BIHD1OS	-2745	(-)	TGTCA	S000498	Vitvi16g00370	VviERF6L9
BIHD1OS	-1273	(+)	TGTCA	S000498	Vitvi16g00370	VviERF6L9
BIHD1OS	-1208	(+)	TGTCA	S000498	Vitvi16g00370	VviERF6L9
BIHD1OS	-2883	(+)	TGTCA	S000498	Vitvi16g00380	VviERF6L12
BIHD1OS	-2574	(-)	TGTCA	S000498	Vitvi16g00380	VviERF6L12
BIHD1OS	-2543	(-)	TGTCA	S000498	Vitvi16g00380	VviERF6L12
BIHD1OS	-2278	(+)	TGTCA	S000498	Vitvi16g00380	VviERF6L12
BIHD1OS	-2245	(+)	TGTCA	S000498	Vitvi16g00380	VviERF6L12
BIHD1OS	-2004	(-)	TGTCA	S000498	Vitvi16g00380	VviERF6L12
BIHD1OS	-933	(+)	TGTCA	S000498	Vitvi16g00380	VviERF6L12
BIHD1OS	-692	(+)	TGTCA	S000498	Vitvi16g00380	VviERF6L12
BIHD1OS	-643	(+)	TGTCA	S000498	Vitvi16g00380	VviERF6L12
BIHD1OS	-517	(+)	TGTCA	S000498	Vitvi16g00380	VviERF6L12
BIHD1OS	-467	(+)	TGTCA	S000498	Vitvi16g00380	VviERF6L12
BIHD1OS	-2248	(-)	TGTCA	S000498	Vitvi16g01423	VviERF6L13
BIHD1OS	-1722	(-)	TGTCA	S000498	Vitvi16g01423	VviERF6L13
BIHD1OS	-1664	(-)	TGTCA	S000498	Vitvi16g01423	VviERF6L13
BIHD1OS	-2999	(+)	TGTCA	S000498	Vitvi16g01424	VviERF6L5
BIHD1OS	-2572	(+)	TGTCA	S000498	Vitvi16g01424	VviERF6L5
BIHD1OS	-2219	(+)	TGTCA	S000498	Vitvi16g01424	VviERF6L5
BIHD1OS	-1169	(-)	TGTCA	S000498	Vitvi16g01424	VviERF6L5
BIHD1OS	-1164	(+)	TGTCA	S000498	Vitvi16g01424	VviERF6L5
BIHD1OS	-2273	(+)	TGTCA	S000498	Vitvi16g01429	VviERF6L2
BIHD1OS	-1617	(+)	TGTCA	S000498	Vitvi16g01429	VviERF6L2
BIHD1OS	-1609	(+)	TGTCA	S000498	Vitvi16g01429	VviERF6L2
BIHD1OS	-1548	(-)	TGTCA	S000498	Vitvi16g01429	VviERF6L2
BIHD1OS	-1210	(+)	TGTCA	S000498	Vitvi16g01429	VviERF6L2
BIHD1OS	-968	(-)	TGTCA	S000498	Vitvi16g01429	VviERF6L2
BIHD1OS	-963	(+)	TGTCA	S000498	Vitvi16g01429	VviERF6L2
BIHD1OS	-793	(+)	TGTCA	S000498	Vitvi16g01429	VviERF6L2
BIHD1OS	-154	(-)	TGTCA	S000498	Vitvi16g01429	VviERF6L2
BIHD1OS	-2973	(+)	TGTCA	S000498	Vitvi16g01430	VviERF6L4
BIHD1OS	-2842	(+)	TGTCA	S000498	Vitvi16g01430	VviERF6L4
BIHD1OS	-2826	(-)	TGTCA	S000498	Vitvi16g01430	VviERF6L4
BIHD1OS	-2633	(+)	TGTCA	S000498	Vitvi16g01430	VviERF6L4
BIHD1OS	-2617	(+)	TGTCA	S000498	Vitvi16g01430	VviERF6L4
BIHD1OS	-2415	(+)	TGTCA	S000498	Vitvi16g01430	VviERF6L4
BIHD1OS	-2027	(+)	TGTCA	S000498	Vitvi16g01430	VviERF6L4
BIHD1OS	-971	(-)	TGTCA	S000498	Vitvi16g01430	VviERF6L4
BIHD1OS	-966	(+)	TGTCA	S000498	Vitvi16g01430	VviERF6L4
BIHD1OS	-794	(+)	TGTCA	S000498	Vitvi16g01430	VviERF6L4
BIHD1OS	-154	(-)	TGTCA	S000498	Vitvi16g01430	VviERF6L4
BIHD1OS	-1683	(+)	TGTCA	S000498	Vitvi16g01432	VviERF6L6
BIHD1OS	-1409	(+)	TGTCA	S000498	Vitvi16g01432	VviERF6L6
BIHD1OS	-1280	(-)	TGTCA	S000498	Vitvi16g01432	VviERF6L6
BIHD1OS	-729	(-)	TGTCA	S000498	Vitvi16g01432	VviERF6L6
BIHD1OS	-474	(-)	TGTCA	S000498	Vitvi16g01432	VviERF6L6
BIHD1OS	-301	(+)	TGTCA	S000498	Vitvi16g01432	VviERF6L6
BIHD1OS	-17	(+)	TGTCA	S000498	Vitvi16g01432	VviERF6L6
BIHD1OS	-2885	(-)	TGTCA	S000498	Vitvi16g01434	VviERF6L11
BIHD1OS	-2315	(+)	TGTCA	S000498	Vitvi16g01434	VviERF6L11
BIHD1OS	-2259	(-)	TGTCA	S000498	Vitvi16g01434	VviERF6L11
BIHD1OS	-2135	(+)	TGTCA	S000498	Vitvi16g01434	VviERF6L11
BIHD1OS	-1850	(-)	TGTCA	S000498	Vitvi16g01434	VviERF6L11
BIHD1OS	-1841	(-)	TGTCA	S000498	Vitvi16g01434	VviERF6L11
BIHD1OS	-1767	(-)	TGTCA	S000498	Vitvi16g01434	VviERF6L11
BIHD1OS	-602	(+)	TGTCA	S000498	Vitvi16g01434	VviERF6L11
BIHD1OS	-2916	(+)	TGTCA	S000498	Vitvi16g01435	VviERF6L18
BIHD1OS	-2317	(+)	TGTCA	S000498	Vitvi16g01435	VviERF6L18
BIHD1OS	-2264	(-)	TGTCA	S000498	Vitvi16g01435	VviERF6L18
BIHD1OS	-1849	(+)	TGTCA	S000498	Vitvi16g01435	VviERF6L18
BIHD1OS	-1039	(-)	TGTCA	S000498	Vitvi16g01435	VviERF6L18
BIHD1OS	-594	(+)	TGTCA	S000498	Vitvi16g01435	VviERF6L18
BIHD1OS	-2157	(+)	TGTCA	S000498	Vitvi16g01437	VviERF6L10
BIHD1OS	-1812	(+)	TGTCA	S000498	Vitvi16g01437	VviERF6L10
BIHD1OS	-1465	(+)	TGTCA	S000498	Vitvi16g01437	VviERF6L10
BIHD1OS	-1087	(+)	TGTCA	S000498	Vitvi16g01437	VviERF6L10
BIHD1OS	-325	(-)	TGTCA	S000498	Vitvi16g01437	VviERF6L10
BIHD1OS	-2318	(-)	TGTCA	S000498	Vitvi16g01438	VviERF6L3
BIHD1OS	-1792	(-)	TGTCA	S000498	Vitvi16g01438	VviERF6L3
BIHD1OS	-1734	(-)	TGTCA	S000498	Vitvi16g01438	VviERF6L3
BIHD1OS	-2690	(-)	TGTCA	S000498	Vitvi16g01442	VviERF6L15
BIHD1OS	-579	(-)	TGTCA	S000498	Vitvi16g01442	VviERF6L15
BIHD1OS	-178	(-)	TGTCA	S000498	Vitvi16g01442	VviERF6L15
BIHD1OS	-2075	(+)	TGTCA	S000498	Vitvi16g01443	VviERF6L17
BIHD1OS	-1415	(+)	TGTCA	S000498	Vitvi16g01443	VviERF6L17
BIHD1OS	-1089	(+)	TGTCA	S000498	Vitvi16g01443	VviERF6L17
BIHD1OS	-327	(-)	TGTCA	S000498	Vitvi16g01443	VviERF6L17
BIHD1OS	-2631	(-)	TGTCA	S000498	Vitvi16g01444	VviERF6L16
BIHD1OS	-1884	(-)	TGTCA	S000498	Vitvi16g01444	VviERF6L16
BIHD1OS	-1291	(-)	TGTCA	S000498	Vitvi16g01444	VviERF6L16
BIHD1OS	-1133	(-)	TGTCA	S000498	Vitvi16g01444	VviERF6L16
BOXCPSAS1	-339	(-)	CTCCCAC	S000226	Vitvi16g00380	VviERF6L12
BOXCPSAS1	-1300	(+)	CTCCCAC	S000226	Vitvi16g01432	VviERF6L6
BOXCPSAS1	-223	(-)	CTCCCAC	S000226	Vitvi16g01432	VviERF6L6
BOXCPSAS1	-2634	(+)	CTCCCAC	S000226	Vitvi16g01435	VviERF6L18
BOXIINTPATPB	-2116	(+)	ATAGAA	S000296	Vitvi16g00350	VviERF6L1
BOXIINTPATPB	-890	(+)	ATAGAA	S000296	Vitvi16g00350	VviERF6L1
BOXIINTPATPB	-303	(-)	ATAGAA	S000296	Vitvi16g00350	VviERF6L1
BOXIINTPATPB	-98	(-)	ATAGAA	S000296	Vitvi16g00350	VviERF6L1
BOXIINTPATPB	-2762	(+)	ATAGAA	S000296	Vitvi16g00360	VviERF6L14
BOXIINTPATPB	-2305	(-)	ATAGAA	S000296	Vitvi16g00360	VviERF6L14
BOXIINTPATPB	-2164	(-)	ATAGAA	S000296	Vitvi16g00360	VviERF6L14
BOXIINTPATPB	-1019	(-)	ATAGAA	S000296	Vitvi16g00360	VviERF6L14
BOXIINTPATPB	-878	(-)	ATAGAA	S000296	Vitvi16g00360	VviERF6L14
BOXIINTPATPB	-131	(-)	ATAGAA	S000296	Vitvi16g00360	VviERF6L14
BOXIINTPATPB	-2833	(-)	ATAGAA	S000296	Vitvi16g00362	VviERF6L7
BOXIINTPATPB	-2787	(-)	ATAGAA	S000296	Vitvi16g00362	VviERF6L7
BOXIINTPATPB	-2320	(+)	ATAGAA	S000296	Vitvi16g00362	VviERF6L7
BOXIINTPATPB	-1015	(-)	ATAGAA	S000296	Vitvi16g00362	VviERF6L7
BOXIINTPATPB	-875	(-)	ATAGAA	S000296	Vitvi16g00362	VviERF6L7
BOXIINTPATPB	-859	(-)	ATAGAA	S000296	Vitvi16g00362	VviERF6L7
BOXIINTPATPB	-114	(-)	ATAGAA	S000296	Vitvi16g00362	VviERF6L7
BOXIINTPATPB	-2822	(-)	ATAGAA	S000296	Vitvi16g00363	VviERF6L8
BOXIINTPATPB	-2776	(-)	ATAGAA	S000296	Vitvi16g00363	VviERF6L8
BOXIINTPATPB	-2309	(+)	ATAGAA	S000296	Vitvi16g00363	VviERF6L8
BOXIINTPATPB	-1012	(-)	ATAGAA	S000296	Vitvi16g00363	VviERF6L8
BOXIINTPATPB	-871	(-)	ATAGAA	S000296	Vitvi16g00363	VviERF6L8
BOXIINTPATPB	-114	(-)	ATAGAA	S000296	Vitvi16g00363	VviERF6L8
BOXIINTPATPB	-2826	(-)	ATAGAA	S000296	Vitvi16g00370	VviERF6L9
BOXIINTPATPB	-1881	(-)	ATAGAA	S000296	Vitvi16g00370	VviERF6L9
BOXIINTPATPB	-689	(+)	ATAGAA	S000296	Vitvi16g00370	VviERF6L9
BOXIINTPATPB	-272	(-)	ATAGAA	S000296	Vitvi16g00370	VviERF6L9
BOXIINTPATPB	-2872	(-)	ATAGAA	S000296	Vitvi16g00380	VviERF6L12
BOXIINTPATPB	-2340	(+)	ATAGAA	S000296	Vitvi16g00380	VviERF6L12
BOXIINTPATPB	-1424	(-)	ATAGAA	S000296	Vitvi16g00380	VviERF6L12
BOXIINTPATPB	-2788	(+)	ATAGAA	S000296	Vitvi16g01423	VviERF6L13
BOXIINTPATPB	-2732	(+)	ATAGAA	S000296	Vitvi16g01423	VviERF6L13
BOXIINTPATPB	-2202	(-)	ATAGAA	S000296	Vitvi16g01423	VviERF6L13
BOXIINTPATPB	-1171	(-)	ATAGAA	S000296	Vitvi16g01423	VviERF6L13
BOXIINTPATPB	-900	(-)	ATAGAA	S000296	Vitvi16g01423	VviERF6L13
BOXIINTPATPB	-289	(-)	ATAGAA	S000296	Vitvi16g01423	VviERF6L13
BOXIINTPATPB	-9	(-)	ATAGAA	S000296	Vitvi16g01423	VviERF6L13
BOXIINTPATPB	-771	(+)	ATAGAA	S000296	Vitvi16g01424	VviERF6L5
BOXIINTPATPB	-120	(-)	ATAGAA	S000296	Vitvi16g01424	VviERF6L5
BOXIINTPATPB	-1417	(-)	ATAGAA	S000296	Vitvi16g01429	VviERF6L2
BOXIINTPATPB	-89	(-)	ATAGAA	S000296	Vitvi16g01429	VviERF6L2
BOXIINTPATPB	-1289	(-)	ATAGAA	S000296	Vitvi16g01430	VviERF6L4
BOXIINTPATPB	-89	(-)	ATAGAA	S000296	Vitvi16g01430	VviERF6L4
BOXIINTPATPB	-2506	(+)	ATAGAA	S000296	Vitvi16g01432	VviERF6L6
BOXIINTPATPB	-2382	(-)	ATAGAA	S000296	Vitvi16g01432	VviERF6L6
BOXIINTPATPB	-1420	(-)	ATAGAA	S000296	Vitvi16g01432	VviERF6L6
BOXIINTPATPB	-94	(-)	ATAGAA	S000296	Vitvi16g01432	VviERF6L6
BOXIINTPATPB	-1904	(-)	ATAGAA	S000296	Vitvi16g01434	VviERF6L11
BOXIINTPATPB	-849	(-)	ATAGAA	S000296	Vitvi16g01434	VviERF6L11
BOXIINTPATPB	-1878	(-)	ATAGAA	S000296	Vitvi16g01435	VviERF6L18
BOXIINTPATPB	-1009	(-)	ATAGAA	S000296	Vitvi16g01435	VviERF6L18
BOXIINTPATPB	-845	(-)	ATAGAA	S000296	Vitvi16g01435	VviERF6L18
BOXIINTPATPB	-693	(+)	ATAGAA	S000296	Vitvi16g01435	VviERF6L18
BOXIINTPATPB	-2918	(-)	ATAGAA	S000296	Vitvi16g01437	VviERF6L10
BOXIINTPATPB	-2212	(-)	ATAGAA	S000296	Vitvi16g01437	VviERF6L10
BOXIINTPATPB	-1115	(-)	ATAGAA	S000296	Vitvi16g01437	VviERF6L10
BOXIINTPATPB	-413	(+)	ATAGAA	S000296	Vitvi16g01437	VviERF6L10
BOXIINTPATPB	-288	(-)	ATAGAA	S000296	Vitvi16g01437	VviERF6L10
BOXIINTPATPB	-65	(+)	ATAGAA	S000296	Vitvi16g01437	VviERF6L10
BOXIINTPATPB	-2802	(+)	ATAGAA	S000296	Vitvi16g01438	VviERF6L3
BOXIINTPATPB	-2655	(+)	ATAGAA	S000296	Vitvi16g01438	VviERF6L3
BOXIINTPATPB	-2272	(-)	ATAGAA	S000296	Vitvi16g01438	VviERF6L3
BOXIINTPATPB	-969	(-)	ATAGAA	S000296	Vitvi16g01438	VviERF6L3
BOXIINTPATPB	-719	(-)	ATAGAA	S000296	Vitvi16g01438	VviERF6L3
BOXIINTPATPB	-322	(-)	ATAGAA	S000296	Vitvi16g01438	VviERF6L3
BOXIINTPATPB	-2806	(+)	ATAGAA	S000296	Vitvi16g01442	VviERF6L15
BOXIINTPATPB	-1451	(-)	ATAGAA	S000296	Vitvi16g01442	VviERF6L15
BOXIINTPATPB	-1311	(-)	ATAGAA	S000296	Vitvi16g01442	VviERF6L15
BOXIINTPATPB	-515	(-)	ATAGAA	S000296	Vitvi16g01442	VviERF6L15
BOXIINTPATPB	-114	(-)	ATAGAA	S000296	Vitvi16g01442	VviERF6L15
BOXIINTPATPB	-2967	(-)	ATAGAA	S000296	Vitvi16g01443	VviERF6L17
BOXIINTPATPB	-2810	(-)	ATAGAA	S000296	Vitvi16g01443	VviERF6L17
BOXIINTPATPB	-2130	(-)	ATAGAA	S000296	Vitvi16g01443	VviERF6L17
BOXIINTPATPB	-415	(+)	ATAGAA	S000296	Vitvi16g01443	VviERF6L17
BOXIINTPATPB	-290	(-)	ATAGAA	S000296	Vitvi16g01443	VviERF6L17
BOXIINTPATPB	-73	(+)	ATAGAA	S000296	Vitvi16g01443	VviERF6L17
BOXIINTPATPB	-2729	(-)	ATAGAA	S000296	Vitvi16g01444	VviERF6L16
BOXIINTPATPB	-1853	(+)	ATAGAA	S000296	Vitvi16g01444	VviERF6L16
BOXIINTPATPB	-962	(-)	ATAGAA	S000296	Vitvi16g01444	VviERF6L16
BOXIINTPATPB	-537	(+)	ATAGAA	S000296	Vitvi16g01444	VviERF6L16
BOXIINTPATPB	-192	(+)	ATAGAA	S000296	Vitvi16g01444	VviERF6L16
BOXIIPCCHS	-1658	(+)	ACGTGGC	S000229	Vitvi16g00360	VviERF6L14
BOXIIPCCHS	-308	(+)	ACGTGGC	S000229	Vitvi16g00360	VviERF6L14
BOXIIPCCHS	-1652	(+)	ACGTGGC	S000229	Vitvi16g00362	VviERF6L7
BOXIIPCCHS	-1651	(+)	ACGTGGC	S000229	Vitvi16g00363	VviERF6L8
BOXIIPCCHS	-293	(+)	ACGTGGC	S000229	Vitvi16g00363	VviERF6L8
BOXLCOREDCPAL	-2477	(+)	ACCWWCC	S000492	Vitvi16g00360	VviERF6L14
BOXLCOREDCPAL	-399	(-)	ACCWWCC	S000492	Vitvi16g00360	VviERF6L14
BOXLCOREDCPAL	-384	(-)	ACCWWCC	S000492	Vitvi16g00362	VviERF6L7
BOXLCOREDCPAL	-384	(-)	ACCWWCC	S000492	Vitvi16g00363	VviERF6L8
BOXLCOREDCPAL	-939	(+)	ACCWWCC	S000492	Vitvi16g00370	VviERF6L9
BOXLCOREDCPAL	-318	(-)	ACCWWCC	S000492	Vitvi16g00370	VviERF6L9
BOXLCOREDCPAL	-2393	(-)	ACCWWCC	S000492	Vitvi16g00380	VviERF6L12
BOXLCOREDCPAL	-1076	(-)	ACCWWCC	S000492	Vitvi16g01432	VviERF6L6
BOXLCOREDCPAL	-857	(-)	ACCWWCC	S000492	Vitvi16g01432	VviERF6L6
BOXLCOREDCPAL	-757	(-)	ACCWWCC	S000492	Vitvi16g01432	VviERF6L6
BOXLCOREDCPAL	-1395	(-)	ACCWWCC	S000492	Vitvi16g01437	VviERF6L10
BOXLCOREDCPAL	-846	(-)	ACCWWCC	S000492	Vitvi16g01442	VviERF6L15
BOXLCOREDCPAL	-1345	(-)	ACCWWCC	S000492	Vitvi16g01443	VviERF6L17
BP5OSWX	-2012	(+)	CAACGTG	S000436	Vitvi16g01429	VviERF6L2
BS1EGCCR	-199	(-)	AGCGGG	S000352	Vitvi16g01424	VviERF6L5
CAATBOX1	-2858	(-)	CAAT	S000028	Vitvi16g00350	VviERF6L1
CAATBOX1	-2839	(+)	CAAT	S000028	Vitvi16g00350	VviERF6L1
CAATBOX1	-2783	(+)	CAAT	S000028	Vitvi16g00350	VviERF6L1
CAATBOX1	-2745	(-)	CAAT	S000028	Vitvi16g00350	VviERF6L1
CAATBOX1	-2684	(+)	CAAT	S000028	Vitvi16g00350	VviERF6L1
CAATBOX1	-2555	(+)	CAAT	S000028	Vitvi16g00350	VviERF6L1
CAATBOX1	-2514	(+)	CAAT	S000028	Vitvi16g00350	VviERF6L1
CAATBOX1	-2378	(-)	CAAT	S000028	Vitvi16g00350	VviERF6L1
CAATBOX1	-2325	(+)	CAAT	S000028	Vitvi16g00350	VviERF6L1
CAATBOX1	-2323	(-)	CAAT	S000028	Vitvi16g00350	VviERF6L1
CAATBOX1	-2307	(+)	CAAT	S000028	Vitvi16g00350	VviERF6L1
CAATBOX1	-2305	(-)	CAAT	S000028	Vitvi16g00350	VviERF6L1
CAATBOX1	-2252	(+)	CAAT	S000028	Vitvi16g00350	VviERF6L1
CAATBOX1	-2202	(-)	CAAT	S000028	Vitvi16g00350	VviERF6L1
CAATBOX1	-2141	(+)	CAAT	S000028	Vitvi16g00350	VviERF6L1
CAATBOX1	-2103	(+)	CAAT	S000028	Vitvi16g00350	VviERF6L1
CAATBOX1	-1898	(+)	CAAT	S000028	Vitvi16g00350	VviERF6L1
CAATBOX1	-1773	(+)	CAAT	S000028	Vitvi16g00350	VviERF6L1
CAATBOX1	-1639	(-)	CAAT	S000028	Vitvi16g00350	VviERF6L1
CAATBOX1	-1623	(-)	CAAT	S000028	Vitvi16g00350	VviERF6L1
CAATBOX1	-1502	(+)	CAAT	S000028	Vitvi16g00350	VviERF6L1
CAATBOX1	-1500	(-)	CAAT	S000028	Vitvi16g00350	VviERF6L1
CAATBOX1	-1485	(+)	CAAT	S000028	Vitvi16g00350	VviERF6L1
CAATBOX1	-1421	(+)	CAAT	S000028	Vitvi16g00350	VviERF6L1
CAATBOX1	-1316	(-)	CAAT	S000028	Vitvi16g00350	VviERF6L1
CAATBOX1	-1072	(-)	CAAT	S000028	Vitvi16g00350	VviERF6L1
CAATBOX1	-982	(-)	CAAT	S000028	Vitvi16g00350	VviERF6L1
CAATBOX1	-950	(+)	CAAT	S000028	Vitvi16g00350	VviERF6L1
CAATBOX1	-826	(-)	CAAT	S000028	Vitvi16g00350	VviERF6L1
CAATBOX1	-779	(-)	CAAT	S000028	Vitvi16g00350	VviERF6L1
CAATBOX1	-759	(+)	CAAT	S000028	Vitvi16g00350	VviERF6L1
CAATBOX1	-705	(+)	CAAT	S000028	Vitvi16g00350	VviERF6L1
CAATBOX1	-693	(-)	CAAT	S000028	Vitvi16g00350	VviERF6L1
CAATBOX1	-537	(-)	CAAT	S000028	Vitvi16g00350	VviERF6L1
CAATBOX1	-431	(-)	CAAT	S000028	Vitvi16g00350	VviERF6L1
CAATBOX1	-381	(-)	CAAT	S000028	Vitvi16g00350	VviERF6L1
CAATBOX1	-363	(+)	CAAT	S000028	Vitvi16g00350	VviERF6L1
CAATBOX1	-5	(-)	CAAT	S000028	Vitvi16g00350	VviERF6L1
CAATBOX1	-2994	(-)	CAAT	S000028	Vitvi16g00360	VviERF6L14
CAATBOX1	-2958	(+)	CAAT	S000028	Vitvi16g00360	VviERF6L14
CAATBOX1	-2936	(+)	CAAT	S000028	Vitvi16g00360	VviERF6L14
CAATBOX1	-2808	(-)	CAAT	S000028	Vitvi16g00360	VviERF6L14
CAATBOX1	-2772	(+)	CAAT	S000028	Vitvi16g00360	VviERF6L14
CAATBOX1	-2635	(-)	CAAT	S000028	Vitvi16g00360	VviERF6L14
CAATBOX1	-2471	(+)	CAAT	S000028	Vitvi16g00360	VviERF6L14
CAATBOX1	-2414	(-)	CAAT	S000028	Vitvi16g00360	VviERF6L14
CAATBOX1	-2377	(+)	CAAT	S000028	Vitvi16g00360	VviERF6L14
CAATBOX1	-2296	(+)	CAAT	S000028	Vitvi16g00360	VviERF6L14
CAATBOX1	-2284	(+)	CAAT	S000028	Vitvi16g00360	VviERF6L14
CAATBOX1	-2110	(+)	CAAT	S000028	Vitvi16g00360	VviERF6L14
CAATBOX1	-2104	(-)	CAAT	S000028	Vitvi16g00360	VviERF6L14
CAATBOX1	-2092	(+)	CAAT	S000028	Vitvi16g00360	VviERF6L14
CAATBOX1	-2081	(+)	CAAT	S000028	Vitvi16g00360	VviERF6L14
CAATBOX1	-2069	(+)	CAAT	S000028	Vitvi16g00360	VviERF6L14
CAATBOX1	-2062	(-)	CAAT	S000028	Vitvi16g00360	VviERF6L14
CAATBOX1	-2005	(+)	CAAT	S000028	Vitvi16g00360	VviERF6L14
CAATBOX1	-1960	(+)	CAAT	S000028	Vitvi16g00360	VviERF6L14
CAATBOX1	-1795	(-)	CAAT	S000028	Vitvi16g00360	VviERF6L14
CAATBOX1	-1645	(-)	CAAT	S000028	Vitvi16g00360	VviERF6L14
CAATBOX1	-1609	(+)	CAAT	S000028	Vitvi16g00360	VviERF6L14
CAATBOX1	-1587	(+)	CAAT	S000028	Vitvi16g00360	VviERF6L14
CAATBOX1	-1458	(-)	CAAT	S000028	Vitvi16g00360	VviERF6L14
CAATBOX1	-1422	(+)	CAAT	S000028	Vitvi16g00360	VviERF6L14
CAATBOX1	-1402	(+)	CAAT	S000028	Vitvi16g00360	VviERF6L14
CAATBOX1	-1278	(+)	CAAT	S000028	Vitvi16g00360	VviERF6L14
CAATBOX1	-1184	(+)	CAAT	S000028	Vitvi16g00360	VviERF6L14
CAATBOX1	-1127	(-)	CAAT	S000028	Vitvi16g00360	VviERF6L14
CAATBOX1	-1089	(+)	CAAT	S000028	Vitvi16g00360	VviERF6L14
CAATBOX1	-1010	(+)	CAAT	S000028	Vitvi16g00360	VviERF6L14
CAATBOX1	-823	(+)	CAAT	S000028	Vitvi16g00360	VviERF6L14
CAATBOX1	-817	(-)	CAAT	S000028	Vitvi16g00360	VviERF6L14
CAATBOX1	-805	(+)	CAAT	S000028	Vitvi16g00360	VviERF6L14
CAATBOX1	-794	(+)	CAAT	S000028	Vitvi16g00360	VviERF6L14
CAATBOX1	-782	(+)	CAAT	S000028	Vitvi16g00360	VviERF6L14
CAATBOX1	-775	(-)	CAAT	S000028	Vitvi16g00360	VviERF6L14
CAATBOX1	-565	(-)	CAAT	S000028	Vitvi16g00360	VviERF6L14
CAATBOX1	-502	(+)	CAAT	S000028	Vitvi16g00360	VviERF6L14
CAATBOX1	-467	(-)	CAAT	S000028	Vitvi16g00360	VviERF6L14
CAATBOX1	-460	(-)	CAAT	S000028	Vitvi16g00360	VviERF6L14
CAATBOX1	-443	(+)	CAAT	S000028	Vitvi16g00360	VviERF6L14
CAATBOX1	-381	(-)	CAAT	S000028	Vitvi16g00360	VviERF6L14
CAATBOX1	-259	(+)	CAAT	S000028	Vitvi16g00360	VviERF6L14
CAATBOX1	-2978	(+)	CAAT	S000028	Vitvi16g00362	VviERF6L7
CAATBOX1	-2892	(+)	CAAT	S000028	Vitvi16g00362	VviERF6L7
CAATBOX1	-2890	(-)	CAAT	S000028	Vitvi16g00362	VviERF6L7
CAATBOX1	-2770	(+)	CAAT	S000028	Vitvi16g00362	VviERF6L7
CAATBOX1	-2649	(-)	CAAT	S000028	Vitvi16g00362	VviERF6L7
CAATBOX1	-2642	(+)	CAAT	S000028	Vitvi16g00362	VviERF6L7
CAATBOX1	-2625	(-)	CAAT	S000028	Vitvi16g00362	VviERF6L7
CAATBOX1	-2459	(-)	CAAT	S000028	Vitvi16g00362	VviERF6L7
CAATBOX1	-2397	(+)	CAAT	S000028	Vitvi16g00362	VviERF6L7
CAATBOX1	-2368	(-)	CAAT	S000028	Vitvi16g00362	VviERF6L7
CAATBOX1	-2274	(-)	CAAT	S000028	Vitvi16g00362	VviERF6L7
CAATBOX1	-2255	(-)	CAAT	S000028	Vitvi16g00362	VviERF6L7
CAATBOX1	-2229	(+)	CAAT	S000028	Vitvi16g00362	VviERF6L7
CAATBOX1	-2208	(+)	CAAT	S000028	Vitvi16g00362	VviERF6L7
CAATBOX1	-2201	(+)	CAAT	S000028	Vitvi16g00362	VviERF6L7
CAATBOX1	-2018	(-)	CAAT	S000028	Vitvi16g00362	VviERF6L7
CAATBOX1	-1982	(+)	CAAT	S000028	Vitvi16g00362	VviERF6L7
CAATBOX1	-1960	(+)	CAAT	S000028	Vitvi16g00362	VviERF6L7
CAATBOX1	-1789	(-)	CAAT	S000028	Vitvi16g00362	VviERF6L7
CAATBOX1	-1639	(-)	CAAT	S000028	Vitvi16g00362	VviERF6L7
CAATBOX1	-1603	(+)	CAAT	S000028	Vitvi16g00362	VviERF6L7
CAATBOX1	-1581	(+)	CAAT	S000028	Vitvi16g00362	VviERF6L7
CAATBOX1	-1453	(-)	CAAT	S000028	Vitvi16g00362	VviERF6L7
CAATBOX1	-1417	(+)	CAAT	S000028	Vitvi16g00362	VviERF6L7
CAATBOX1	-1310	(-)	CAAT	S000028	Vitvi16g00362	VviERF6L7
CAATBOX1	-1274	(+)	CAAT	S000028	Vitvi16g00362	VviERF6L7
CAATBOX1	-1123	(-)	CAAT	S000028	Vitvi16g00362	VviERF6L7
CAATBOX1	-1085	(+)	CAAT	S000028	Vitvi16g00362	VviERF6L7
CAATBOX1	-1006	(+)	CAAT	S000028	Vitvi16g00362	VviERF6L7
CAATBOX1	-994	(+)	CAAT	S000028	Vitvi16g00362	VviERF6L7
CAATBOX1	-937	(+)	CAAT	S000028	Vitvi16g00362	VviERF6L7
CAATBOX1	-823	(+)	CAAT	S000028	Vitvi16g00362	VviERF6L7
CAATBOX1	-817	(-)	CAAT	S000028	Vitvi16g00362	VviERF6L7
CAATBOX1	-805	(+)	CAAT	S000028	Vitvi16g00362	VviERF6L7
CAATBOX1	-794	(+)	CAAT	S000028	Vitvi16g00362	VviERF6L7
CAATBOX1	-782	(+)	CAAT	S000028	Vitvi16g00362	VviERF6L7
CAATBOX1	-775	(-)	CAAT	S000028	Vitvi16g00362	VviERF6L7
CAATBOX1	-550	(-)	CAAT	S000028	Vitvi16g00362	VviERF6L7
CAATBOX1	-487	(+)	CAAT	S000028	Vitvi16g00362	VviERF6L7
CAATBOX1	-454	(+)	CAAT	S000028	Vitvi16g00362	VviERF6L7
CAATBOX1	-452	(-)	CAAT	S000028	Vitvi16g00362	VviERF6L7
CAATBOX1	-445	(-)	CAAT	S000028	Vitvi16g00362	VviERF6L7
CAATBOX1	-428	(+)	CAAT	S000028	Vitvi16g00362	VviERF6L7
CAATBOX1	-366	(-)	CAAT	S000028	Vitvi16g00362	VviERF6L7
CAATBOX1	-244	(+)	CAAT	S000028	Vitvi16g00362	VviERF6L7
CAATBOX1	-37	(+)	CAAT	S000028	Vitvi16g00362	VviERF6L7
CAATBOX1	-5	(-)	CAAT	S000028	Vitvi16g00362	VviERF6L7
CAATBOX1	-2967	(+)	CAAT	S000028	Vitvi16g00363	VviERF6L8
CAATBOX1	-2881	(+)	CAAT	S000028	Vitvi16g00363	VviERF6L8
CAATBOX1	-2879	(-)	CAAT	S000028	Vitvi16g00363	VviERF6L8
CAATBOX1	-2759	(+)	CAAT	S000028	Vitvi16g00363	VviERF6L8
CAATBOX1	-2638	(-)	CAAT	S000028	Vitvi16g00363	VviERF6L8
CAATBOX1	-2631	(+)	CAAT	S000028	Vitvi16g00363	VviERF6L8
CAATBOX1	-2614	(-)	CAAT	S000028	Vitvi16g00363	VviERF6L8
CAATBOX1	-2514	(-)	CAAT	S000028	Vitvi16g00363	VviERF6L8
CAATBOX1	-2448	(-)	CAAT	S000028	Vitvi16g00363	VviERF6L8
CAATBOX1	-2386	(+)	CAAT	S000028	Vitvi16g00363	VviERF6L8
CAATBOX1	-2357	(-)	CAAT	S000028	Vitvi16g00363	VviERF6L8
CAATBOX1	-2263	(-)	CAAT	S000028	Vitvi16g00363	VviERF6L8
CAATBOX1	-2244	(-)	CAAT	S000028	Vitvi16g00363	VviERF6L8
CAATBOX1	-2218	(+)	CAAT	S000028	Vitvi16g00363	VviERF6L8
CAATBOX1	-2197	(+)	CAAT	S000028	Vitvi16g00363	VviERF6L8
CAATBOX1	-2195	(-)	CAAT	S000028	Vitvi16g00363	VviERF6L8
CAATBOX1	-2190	(+)	CAAT	S000028	Vitvi16g00363	VviERF6L8
CAATBOX1	-2011	(-)	CAAT	S000028	Vitvi16g00363	VviERF6L8
CAATBOX1	-1975	(+)	CAAT	S000028	Vitvi16g00363	VviERF6L8
CAATBOX1	-1953	(+)	CAAT	S000028	Vitvi16g00363	VviERF6L8
CAATBOX1	-1788	(-)	CAAT	S000028	Vitvi16g00363	VviERF6L8
CAATBOX1	-1638	(-)	CAAT	S000028	Vitvi16g00363	VviERF6L8
CAATBOX1	-1602	(+)	CAAT	S000028	Vitvi16g00363	VviERF6L8
CAATBOX1	-1580	(+)	CAAT	S000028	Vitvi16g00363	VviERF6L8
CAATBOX1	-1451	(-)	CAAT	S000028	Vitvi16g00363	VviERF6L8
CAATBOX1	-1415	(+)	CAAT	S000028	Vitvi16g00363	VviERF6L8
CAATBOX1	-1395	(+)	CAAT	S000028	Vitvi16g00363	VviERF6L8
CAATBOX1	-1307	(-)	CAAT	S000028	Vitvi16g00363	VviERF6L8
CAATBOX1	-1271	(+)	CAAT	S000028	Vitvi16g00363	VviERF6L8
CAATBOX1	-1177	(+)	CAAT	S000028	Vitvi16g00363	VviERF6L8
CAATBOX1	-1120	(-)	CAAT	S000028	Vitvi16g00363	VviERF6L8
CAATBOX1	-1082	(+)	CAAT	S000028	Vitvi16g00363	VviERF6L8
CAATBOX1	-1003	(+)	CAAT	S000028	Vitvi16g00363	VviERF6L8
CAATBOX1	-816	(+)	CAAT	S000028	Vitvi16g00363	VviERF6L8
CAATBOX1	-810	(-)	CAAT	S000028	Vitvi16g00363	VviERF6L8
CAATBOX1	-798	(+)	CAAT	S000028	Vitvi16g00363	VviERF6L8
CAATBOX1	-787	(+)	CAAT	S000028	Vitvi16g00363	VviERF6L8
CAATBOX1	-775	(+)	CAAT	S000028	Vitvi16g00363	VviERF6L8
CAATBOX1	-768	(-)	CAAT	S000028	Vitvi16g00363	VviERF6L8
CAATBOX1	-550	(-)	CAAT	S000028	Vitvi16g00363	VviERF6L8
CAATBOX1	-487	(+)	CAAT	S000028	Vitvi16g00363	VviERF6L8
CAATBOX1	-452	(-)	CAAT	S000028	Vitvi16g00363	VviERF6L8
CAATBOX1	-445	(-)	CAAT	S000028	Vitvi16g00363	VviERF6L8
CAATBOX1	-428	(+)	CAAT	S000028	Vitvi16g00363	VviERF6L8
CAATBOX1	-366	(-)	CAAT	S000028	Vitvi16g00363	VviERF6L8
CAATBOX1	-244	(+)	CAAT	S000028	Vitvi16g00363	VviERF6L8
CAATBOX1	-37	(+)	CAAT	S000028	Vitvi16g00363	VviERF6L8
CAATBOX1	-5	(-)	CAAT	S000028	Vitvi16g00363	VviERF6L8
CAATBOX1	-2981	(+)	CAAT	S000028	Vitvi16g00370	VviERF6L9
CAATBOX1	-2938	(+)	CAAT	S000028	Vitvi16g00370	VviERF6L9
CAATBOX1	-2919	(-)	CAAT	S000028	Vitvi16g00370	VviERF6L9
CAATBOX1	-2891	(+)	CAAT	S000028	Vitvi16g00370	VviERF6L9
CAATBOX1	-2802	(-)	CAAT	S000028	Vitvi16g00370	VviERF6L9
CAATBOX1	-2751	(+)	CAAT	S000028	Vitvi16g00370	VviERF6L9
CAATBOX1	-2747	(-)	CAAT	S000028	Vitvi16g00370	VviERF6L9
CAATBOX1	-2710	(-)	CAAT	S000028	Vitvi16g00370	VviERF6L9
CAATBOX1	-2687	(-)	CAAT	S000028	Vitvi16g00370	VviERF6L9
CAATBOX1	-2655	(-)	CAAT	S000028	Vitvi16g00370	VviERF6L9
CAATBOX1	-2388	(-)	CAAT	S000028	Vitvi16g00370	VviERF6L9
CAATBOX1	-2331	(+)	CAAT	S000028	Vitvi16g00370	VviERF6L9
CAATBOX1	-2181	(+)	CAAT	S000028	Vitvi16g00370	VviERF6L9
CAATBOX1	-2179	(-)	CAAT	S000028	Vitvi16g00370	VviERF6L9
CAATBOX1	-1971	(-)	CAAT	S000028	Vitvi16g00370	VviERF6L9
CAATBOX1	-1896	(-)	CAAT	S000028	Vitvi16g00370	VviERF6L9
CAATBOX1	-1862	(+)	CAAT	S000028	Vitvi16g00370	VviERF6L9
CAATBOX1	-1633	(-)	CAAT	S000028	Vitvi16g00370	VviERF6L9
CAATBOX1	-1603	(+)	CAAT	S000028	Vitvi16g00370	VviERF6L9
CAATBOX1	-1481	(-)	CAAT	S000028	Vitvi16g00370	VviERF6L9
CAATBOX1	-1437	(+)	CAAT	S000028	Vitvi16g00370	VviERF6L9
CAATBOX1	-1433	(-)	CAAT	S000028	Vitvi16g00370	VviERF6L9
CAATBOX1	-1414	(+)	CAAT	S000028	Vitvi16g00370	VviERF6L9
CAATBOX1	-1407	(+)	CAAT	S000028	Vitvi16g00370	VviERF6L9
CAATBOX1	-1328	(+)	CAAT	S000028	Vitvi16g00370	VviERF6L9
CAATBOX1	-1296	(-)	CAAT	S000028	Vitvi16g00370	VviERF6L9
CAATBOX1	-1261	(+)	CAAT	S000028	Vitvi16g00370	VviERF6L9
CAATBOX1	-1259	(-)	CAAT	S000028	Vitvi16g00370	VviERF6L9
CAATBOX1	-1196	(+)	CAAT	S000028	Vitvi16g00370	VviERF6L9
CAATBOX1	-1104	(-)	CAAT	S000028	Vitvi16g00370	VviERF6L9
CAATBOX1	-818	(+)	CAAT	S000028	Vitvi16g00370	VviERF6L9
CAATBOX1	-677	(-)	CAAT	S000028	Vitvi16g00370	VviERF6L9
CAATBOX1	-515	(-)	CAAT	S000028	Vitvi16g00370	VviERF6L9
CAATBOX1	-185	(+)	CAAT	S000028	Vitvi16g00370	VviERF6L9
CAATBOX1	-2942	(+)	CAAT	S000028	Vitvi16g00380	VviERF6L12
CAATBOX1	-2761	(-)	CAAT	S000028	Vitvi16g00380	VviERF6L12
CAATBOX1	-2749	(-)	CAAT	S000028	Vitvi16g00380	VviERF6L12
CAATBOX1	-2640	(-)	CAAT	S000028	Vitvi16g00380	VviERF6L12
CAATBOX1	-2294	(-)	CAAT	S000028	Vitvi16g00380	VviERF6L12
CAATBOX1	-2275	(+)	CAAT	S000028	Vitvi16g00380	VviERF6L12
CAATBOX1	-2204	(-)	CAAT	S000028	Vitvi16g00380	VviERF6L12
CAATBOX1	-2090	(+)	CAAT	S000028	Vitvi16g00380	VviERF6L12
CAATBOX1	-2072	(+)	CAAT	S000028	Vitvi16g00380	VviERF6L12
CAATBOX1	-1656	(-)	CAAT	S000028	Vitvi16g00380	VviERF6L12
CAATBOX1	-1533	(-)	CAAT	S000028	Vitvi16g00380	VviERF6L12
CAATBOX1	-1167	(-)	CAAT	S000028	Vitvi16g00380	VviERF6L12
CAATBOX1	-998	(+)	CAAT	S000028	Vitvi16g00380	VviERF6L12
CAATBOX1	-872	(-)	CAAT	S000028	Vitvi16g00380	VviERF6L12
CAATBOX1	-853	(-)	CAAT	S000028	Vitvi16g00380	VviERF6L12
CAATBOX1	-820	(+)	CAAT	S000028	Vitvi16g00380	VviERF6L12
CAATBOX1	-727	(+)	CAAT	S000028	Vitvi16g00380	VviERF6L12
CAATBOX1	-704	(-)	CAAT	S000028	Vitvi16g00380	VviERF6L12
CAATBOX1	-595	(+)	CAAT	S000028	Vitvi16g00380	VviERF6L12
CAATBOX1	-519	(-)	CAAT	S000028	Vitvi16g00380	VviERF6L12
CAATBOX1	-469	(-)	CAAT	S000028	Vitvi16g00380	VviERF6L12
CAATBOX1	-2969	(-)	CAAT	S000028	Vitvi16g01423	VviERF6L13
CAATBOX1	-2897	(+)	CAAT	S000028	Vitvi16g01423	VviERF6L13
CAATBOX1	-2876	(+)	CAAT	S000028	Vitvi16g01423	VviERF6L13
CAATBOX1	-2777	(+)	CAAT	S000028	Vitvi16g01423	VviERF6L13
CAATBOX1	-2744	(+)	CAAT	S000028	Vitvi16g01423	VviERF6L13
CAATBOX1	-2703	(+)	CAAT	S000028	Vitvi16g01423	VviERF6L13
CAATBOX1	-2625	(-)	CAAT	S000028	Vitvi16g01423	VviERF6L13
CAATBOX1	-2612	(+)	CAAT	S000028	Vitvi16g01423	VviERF6L13
CAATBOX1	-2610	(-)	CAAT	S000028	Vitvi16g01423	VviERF6L13
CAATBOX1	-2587	(+)	CAAT	S000028	Vitvi16g01423	VviERF6L13
CAATBOX1	-2581	(+)	CAAT	S000028	Vitvi16g01423	VviERF6L13
CAATBOX1	-2579	(-)	CAAT	S000028	Vitvi16g01423	VviERF6L13
CAATBOX1	-2562	(+)	CAAT	S000028	Vitvi16g01423	VviERF6L13
CAATBOX1	-2555	(+)	CAAT	S000028	Vitvi16g01423	VviERF6L13
CAATBOX1	-2516	(-)	CAAT	S000028	Vitvi16g01423	VviERF6L13
CAATBOX1	-2484	(+)	CAAT	S000028	Vitvi16g01423	VviERF6L13
CAATBOX1	-2432	(-)	CAAT	S000028	Vitvi16g01423	VviERF6L13
CAATBOX1	-2257	(-)	CAAT	S000028	Vitvi16g01423	VviERF6L13
CAATBOX1	-2245	(+)	CAAT	S000028	Vitvi16g01423	VviERF6L13
CAATBOX1	-2222	(+)	CAAT	S000028	Vitvi16g01423	VviERF6L13
CAATBOX1	-2145	(+)	CAAT	S000028	Vitvi16g01423	VviERF6L13
CAATBOX1	-2120	(+)	CAAT	S000028	Vitvi16g01423	VviERF6L13
CAATBOX1	-2118	(-)	CAAT	S000028	Vitvi16g01423	VviERF6L13
CAATBOX1	-2110	(+)	CAAT	S000028	Vitvi16g01423	VviERF6L13
CAATBOX1	-1980	(+)	CAAT	S000028	Vitvi16g01423	VviERF6L13
CAATBOX1	-1978	(-)	CAAT	S000028	Vitvi16g01423	VviERF6L13
CAATBOX1	-1719	(+)	CAAT	S000028	Vitvi16g01423	VviERF6L13
CAATBOX1	-1717	(-)	CAAT	S000028	Vitvi16g01423	VviERF6L13
CAATBOX1	-1692	(+)	CAAT	S000028	Vitvi16g01423	VviERF6L13
CAATBOX1	-1497	(+)	CAAT	S000028	Vitvi16g01423	VviERF6L13
CAATBOX1	-1458	(+)	CAAT	S000028	Vitvi16g01423	VviERF6L13
CAATBOX1	-1188	(-)	CAAT	S000028	Vitvi16g01423	VviERF6L13
CAATBOX1	-1176	(-)	CAAT	S000028	Vitvi16g01423	VviERF6L13
CAATBOX1	-1107	(+)	CAAT	S000028	Vitvi16g01423	VviERF6L13
CAATBOX1	-1041	(-)	CAAT	S000028	Vitvi16g01423	VviERF6L13
CAATBOX1	-1035	(-)	CAAT	S000028	Vitvi16g01423	VviERF6L13
CAATBOX1	-1028	(-)	CAAT	S000028	Vitvi16g01423	VviERF6L13
CAATBOX1	-1022	(+)	CAAT	S000028	Vitvi16g01423	VviERF6L13
CAATBOX1	-941	(+)	CAAT	S000028	Vitvi16g01423	VviERF6L13
CAATBOX1	-845	(+)	CAAT	S000028	Vitvi16g01423	VviERF6L13
CAATBOX1	-840	(-)	CAAT	S000028	Vitvi16g01423	VviERF6L13
CAATBOX1	-779	(-)	CAAT	S000028	Vitvi16g01423	VviERF6L13
CAATBOX1	-584	(-)	CAAT	S000028	Vitvi16g01423	VviERF6L13
CAATBOX1	-562	(-)	CAAT	S000028	Vitvi16g01423	VviERF6L13
CAATBOX1	-556	(-)	CAAT	S000028	Vitvi16g01423	VviERF6L13
CAATBOX1	-493	(-)	CAAT	S000028	Vitvi16g01423	VviERF6L13
CAATBOX1	-453	(+)	CAAT	S000028	Vitvi16g01423	VviERF6L13
CAATBOX1	-358	(+)	CAAT	S000028	Vitvi16g01423	VviERF6L13
CAATBOX1	-285	(-)	CAAT	S000028	Vitvi16g01423	VviERF6L13
CAATBOX1	-151	(+)	CAAT	S000028	Vitvi16g01423	VviERF6L13
CAATBOX1	-2980	(+)	CAAT	S000028	Vitvi16g01424	VviERF6L5
CAATBOX1	-2887	(+)	CAAT	S000028	Vitvi16g01424	VviERF6L5
CAATBOX1	-2844	(-)	CAAT	S000028	Vitvi16g01424	VviERF6L5
CAATBOX1	-2779	(+)	CAAT	S000028	Vitvi16g01424	VviERF6L5
CAATBOX1	-2754	(-)	CAAT	S000028	Vitvi16g01424	VviERF6L5
CAATBOX1	-2698	(+)	CAAT	S000028	Vitvi16g01424	VviERF6L5
CAATBOX1	-2596	(+)	CAAT	S000028	Vitvi16g01424	VviERF6L5
CAATBOX1	-2568	(-)	CAAT	S000028	Vitvi16g01424	VviERF6L5
CAATBOX1	-2563	(-)	CAAT	S000028	Vitvi16g01424	VviERF6L5
CAATBOX1	-2523	(+)	CAAT	S000028	Vitvi16g01424	VviERF6L5
CAATBOX1	-2521	(-)	CAAT	S000028	Vitvi16g01424	VviERF6L5
CAATBOX1	-2348	(+)	CAAT	S000028	Vitvi16g01424	VviERF6L5
CAATBOX1	-2247	(+)	CAAT	S000028	Vitvi16g01424	VviERF6L5
CAATBOX1	-2227	(-)	CAAT	S000028	Vitvi16g01424	VviERF6L5
CAATBOX1	-2175	(+)	CAAT	S000028	Vitvi16g01424	VviERF6L5
CAATBOX1	-2173	(-)	CAAT	S000028	Vitvi16g01424	VviERF6L5
CAATBOX1	-2158	(-)	CAAT	S000028	Vitvi16g01424	VviERF6L5
CAATBOX1	-1942	(+)	CAAT	S000028	Vitvi16g01424	VviERF6L5
CAATBOX1	-1894	(-)	CAAT	S000028	Vitvi16g01424	VviERF6L5
CAATBOX1	-1636	(+)	CAAT	S000028	Vitvi16g01424	VviERF6L5
CAATBOX1	-1631	(+)	CAAT	S000028	Vitvi16g01424	VviERF6L5
CAATBOX1	-1591	(+)	CAAT	S000028	Vitvi16g01424	VviERF6L5
CAATBOX1	-1393	(+)	CAAT	S000028	Vitvi16g01424	VviERF6L5
CAATBOX1	-1257	(-)	CAAT	S000028	Vitvi16g01424	VviERF6L5
CAATBOX1	-1161	(+)	CAAT	S000028	Vitvi16g01424	VviERF6L5
CAATBOX1	-1129	(+)	CAAT	S000028	Vitvi16g01424	VviERF6L5
CAATBOX1	-985	(-)	CAAT	S000028	Vitvi16g01424	VviERF6L5
CAATBOX1	-885	(+)	CAAT	S000028	Vitvi16g01424	VviERF6L5
CAATBOX1	-818	(-)	CAAT	S000028	Vitvi16g01424	VviERF6L5
CAATBOX1	-687	(-)	CAAT	S000028	Vitvi16g01424	VviERF6L5
CAATBOX1	-602	(+)	CAAT	S000028	Vitvi16g01424	VviERF6L5
CAATBOX1	-446	(+)	CAAT	S000028	Vitvi16g01424	VviERF6L5
CAATBOX1	-388	(-)	CAAT	S000028	Vitvi16g01424	VviERF6L5
CAATBOX1	-37	(+)	CAAT	S000028	Vitvi16g01424	VviERF6L5
CAATBOX1	-5	(-)	CAAT	S000028	Vitvi16g01424	VviERF6L5
CAATBOX1	-2923	(-)	CAAT	S000028	Vitvi16g01429	VviERF6L2
CAATBOX1	-2916	(+)	CAAT	S000028	Vitvi16g01429	VviERF6L2
CAATBOX1	-2901	(-)	CAAT	S000028	Vitvi16g01429	VviERF6L2
CAATBOX1	-2610	(-)	CAAT	S000028	Vitvi16g01429	VviERF6L2
CAATBOX1	-2550	(+)	CAAT	S000028	Vitvi16g01429	VviERF6L2
CAATBOX1	-2499	(+)	CAAT	S000028	Vitvi16g01429	VviERF6L2
CAATBOX1	-2378	(+)	CAAT	S000028	Vitvi16g01429	VviERF6L2
CAATBOX1	-2286	(+)	CAAT	S000028	Vitvi16g01429	VviERF6L2
CAATBOX1	-2258	(-)	CAAT	S000028	Vitvi16g01429	VviERF6L2
CAATBOX1	-2196	(-)	CAAT	S000028	Vitvi16g01429	VviERF6L2
CAATBOX1	-2180	(+)	CAAT	S000028	Vitvi16g01429	VviERF6L2
CAATBOX1	-2140	(+)	CAAT	S000028	Vitvi16g01429	VviERF6L2
CAATBOX1	-2070	(+)	CAAT	S000028	Vitvi16g01429	VviERF6L2
CAATBOX1	-2035	(-)	CAAT	S000028	Vitvi16g01429	VviERF6L2
CAATBOX1	-1968	(+)	CAAT	S000028	Vitvi16g01429	VviERF6L2
CAATBOX1	-1943	(+)	CAAT	S000028	Vitvi16g01429	VviERF6L2
CAATBOX1	-1903	(+)	CAAT	S000028	Vitvi16g01429	VviERF6L2
CAATBOX1	-1883	(+)	CAAT	S000028	Vitvi16g01429	VviERF6L2
CAATBOX1	-1848	(+)	CAAT	S000028	Vitvi16g01429	VviERF6L2
CAATBOX1	-1830	(+)	CAAT	S000028	Vitvi16g01429	VviERF6L2
CAATBOX1	-1545	(+)	CAAT	S000028	Vitvi16g01429	VviERF6L2
CAATBOX1	-1423	(+)	CAAT	S000028	Vitvi16g01429	VviERF6L2
CAATBOX1	-1267	(+)	CAAT	S000028	Vitvi16g01429	VviERF6L2
CAATBOX1	-1186	(+)	CAAT	S000028	Vitvi16g01429	VviERF6L2
CAATBOX1	-1184	(-)	CAAT	S000028	Vitvi16g01429	VviERF6L2
CAATBOX1	-1117	(+)	CAAT	S000028	Vitvi16g01429	VviERF6L2
CAATBOX1	-1113	(+)	CAAT	S000028	Vitvi16g01429	VviERF6L2
CAATBOX1	-960	(+)	CAAT	S000028	Vitvi16g01429	VviERF6L2
CAATBOX1	-634	(+)	CAAT	S000028	Vitvi16g01429	VviERF6L2
CAATBOX1	-589	(-)	CAAT	S000028	Vitvi16g01429	VviERF6L2
CAATBOX1	-558	(+)	CAAT	S000028	Vitvi16g01429	VviERF6L2
CAATBOX1	-550	(+)	CAAT	S000028	Vitvi16g01429	VviERF6L2
CAATBOX1	-536	(-)	CAAT	S000028	Vitvi16g01429	VviERF6L2
CAATBOX1	-461	(-)	CAAT	S000028	Vitvi16g01429	VviERF6L2
CAATBOX1	-314	(-)	CAAT	S000028	Vitvi16g01429	VviERF6L2
CAATBOX1	-304	(-)	CAAT	S000028	Vitvi16g01429	VviERF6L2
CAATBOX1	-5	(-)	CAAT	S000028	Vitvi16g01429	VviERF6L2
CAATBOX1	-2990	(-)	CAAT	S000028	Vitvi16g01430	VviERF6L4
CAATBOX1	-2922	(-)	CAAT	S000028	Vitvi16g01430	VviERF6L4
CAATBOX1	-2857	(+)	CAAT	S000028	Vitvi16g01430	VviERF6L4
CAATBOX1	-2823	(+)	CAAT	S000028	Vitvi16g01430	VviERF6L4
CAATBOX1	-2815	(+)	CAAT	S000028	Vitvi16g01430	VviERF6L4
CAATBOX1	-2713	(+)	CAAT	S000028	Vitvi16g01430	VviERF6L4
CAATBOX1	-2687	(-)	CAAT	S000028	Vitvi16g01430	VviERF6L4
CAATBOX1	-2676	(+)	CAAT	S000028	Vitvi16g01430	VviERF6L4
CAATBOX1	-2655	(-)	CAAT	S000028	Vitvi16g01430	VviERF6L4
CAATBOX1	-2622	(+)	CAAT	S000028	Vitvi16g01430	VviERF6L4
CAATBOX1	-2597	(-)	CAAT	S000028	Vitvi16g01430	VviERF6L4
CAATBOX1	-2569	(+)	CAAT	S000028	Vitvi16g01430	VviERF6L4
CAATBOX1	-2567	(-)	CAAT	S000028	Vitvi16g01430	VviERF6L4
CAATBOX1	-2541	(+)	CAAT	S000028	Vitvi16g01430	VviERF6L4
CAATBOX1	-2533	(+)	CAAT	S000028	Vitvi16g01430	VviERF6L4
CAATBOX1	-2411	(-)	CAAT	S000028	Vitvi16g01430	VviERF6L4
CAATBOX1	-2406	(-)	CAAT	S000028	Vitvi16g01430	VviERF6L4
CAATBOX1	-2364	(-)	CAAT	S000028	Vitvi16g01430	VviERF6L4
CAATBOX1	-2358	(+)	CAAT	S000028	Vitvi16g01430	VviERF6L4
CAATBOX1	-2194	(+)	CAAT	S000028	Vitvi16g01430	VviERF6L4
CAATBOX1	-2063	(+)	CAAT	S000028	Vitvi16g01430	VviERF6L4
CAATBOX1	-2061	(-)	CAAT	S000028	Vitvi16g01430	VviERF6L4
CAATBOX1	-2055	(+)	CAAT	S000028	Vitvi16g01430	VviERF6L4
CAATBOX1	-2035	(-)	CAAT	S000028	Vitvi16g01430	VviERF6L4
CAATBOX1	-1983	(+)	CAAT	S000028	Vitvi16g01430	VviERF6L4
CAATBOX1	-1966	(-)	CAAT	S000028	Vitvi16g01430	VviERF6L4
CAATBOX1	-1922	(-)	CAAT	S000028	Vitvi16g01430	VviERF6L4
CAATBOX1	-1702	(-)	CAAT	S000028	Vitvi16g01430	VviERF6L4
CAATBOX1	-1538	(+)	CAAT	S000028	Vitvi16g01430	VviERF6L4
CAATBOX1	-1441	(+)	CAAT	S000028	Vitvi16g01430	VviERF6L4
CAATBOX1	-1396	(+)	CAAT	S000028	Vitvi16g01430	VviERF6L4
CAATBOX1	-1099	(-)	CAAT	S000028	Vitvi16g01430	VviERF6L4
CAATBOX1	-991	(-)	CAAT	S000028	Vitvi16g01430	VviERF6L4
CAATBOX1	-963	(+)	CAAT	S000028	Vitvi16g01430	VviERF6L4
CAATBOX1	-635	(+)	CAAT	S000028	Vitvi16g01430	VviERF6L4
CAATBOX1	-598	(-)	CAAT	S000028	Vitvi16g01430	VviERF6L4
CAATBOX1	-588	(-)	CAAT	S000028	Vitvi16g01430	VviERF6L4
CAATBOX1	-567	(+)	CAAT	S000028	Vitvi16g01430	VviERF6L4
CAATBOX1	-545	(-)	CAAT	S000028	Vitvi16g01430	VviERF6L4
CAATBOX1	-470	(-)	CAAT	S000028	Vitvi16g01430	VviERF6L4
CAATBOX1	-323	(-)	CAAT	S000028	Vitvi16g01430	VviERF6L4
CAATBOX1	-313	(-)	CAAT	S000028	Vitvi16g01430	VviERF6L4
CAATBOX1	-304	(-)	CAAT	S000028	Vitvi16g01430	VviERF6L4
CAATBOX1	-5	(-)	CAAT	S000028	Vitvi16g01430	VviERF6L4
CAATBOX1	-2979	(+)	CAAT	S000028	Vitvi16g01432	VviERF6L6
CAATBOX1	-2928	(-)	CAAT	S000028	Vitvi16g01432	VviERF6L6
CAATBOX1	-2698	(-)	CAAT	S000028	Vitvi16g01432	VviERF6L6
CAATBOX1	-2647	(+)	CAAT	S000028	Vitvi16g01432	VviERF6L6
CAATBOX1	-2559	(-)	CAAT	S000028	Vitvi16g01432	VviERF6L6
CAATBOX1	-2497	(+)	CAAT	S000028	Vitvi16g01432	VviERF6L6
CAATBOX1	-2491	(+)	CAAT	S000028	Vitvi16g01432	VviERF6L6
CAATBOX1	-2422	(-)	CAAT	S000028	Vitvi16g01432	VviERF6L6
CAATBOX1	-2414	(+)	CAAT	S000028	Vitvi16g01432	VviERF6L6
CAATBOX1	-2398	(-)	CAAT	S000028	Vitvi16g01432	VviERF6L6
CAATBOX1	-2378	(-)	CAAT	S000028	Vitvi16g01432	VviERF6L6
CAATBOX1	-2333	(+)	CAAT	S000028	Vitvi16g01432	VviERF6L6
CAATBOX1	-2289	(-)	CAAT	S000028	Vitvi16g01432	VviERF6L6
CAATBOX1	-2167	(+)	CAAT	S000028	Vitvi16g01432	VviERF6L6
CAATBOX1	-2147	(+)	CAAT	S000028	Vitvi16g01432	VviERF6L6
CAATBOX1	-2120	(-)	CAAT	S000028	Vitvi16g01432	VviERF6L6
CAATBOX1	-2112	(-)	CAAT	S000028	Vitvi16g01432	VviERF6L6
CAATBOX1	-2092	(-)	CAAT	S000028	Vitvi16g01432	VviERF6L6
CAATBOX1	-2046	(-)	CAAT	S000028	Vitvi16g01432	VviERF6L6
CAATBOX1	-1998	(-)	CAAT	S000028	Vitvi16g01432	VviERF6L6
CAATBOX1	-1971	(-)	CAAT	S000028	Vitvi16g01432	VviERF6L6
CAATBOX1	-1961	(-)	CAAT	S000028	Vitvi16g01432	VviERF6L6
CAATBOX1	-1651	(-)	CAAT	S000028	Vitvi16g01432	VviERF6L6
CAATBOX1	-1579	(-)	CAAT	S000028	Vitvi16g01432	VviERF6L6
CAATBOX1	-1224	(+)	CAAT	S000028	Vitvi16g01432	VviERF6L6
CAATBOX1	-1212	(+)	CAAT	S000028	Vitvi16g01432	VviERF6L6
CAATBOX1	-1119	(+)	CAAT	S000028	Vitvi16g01432	VviERF6L6
CAATBOX1	-1008	(+)	CAAT	S000028	Vitvi16g01432	VviERF6L6
CAATBOX1	-767	(+)	CAAT	S000028	Vitvi16g01432	VviERF6L6
CAATBOX1	-765	(-)	CAAT	S000028	Vitvi16g01432	VviERF6L6
CAATBOX1	-731	(-)	CAAT	S000028	Vitvi16g01432	VviERF6L6
CAATBOX1	-614	(-)	CAAT	S000028	Vitvi16g01432	VviERF6L6
CAATBOX1	-595	(+)	CAAT	S000028	Vitvi16g01432	VviERF6L6
CAATBOX1	-593	(-)	CAAT	S000028	Vitvi16g01432	VviERF6L6
CAATBOX1	-529	(+)	CAAT	S000028	Vitvi16g01432	VviERF6L6
CAATBOX1	-527	(-)	CAAT	S000028	Vitvi16g01432	VviERF6L6
CAATBOX1	-429	(+)	CAAT	S000028	Vitvi16g01432	VviERF6L6
CAATBOX1	-427	(-)	CAAT	S000028	Vitvi16g01432	VviERF6L6
CAATBOX1	-397	(+)	CAAT	S000028	Vitvi16g01432	VviERF6L6
CAATBOX1	-363	(+)	CAAT	S000028	Vitvi16g01432	VviERF6L6
CAATBOX1	-327	(-)	CAAT	S000028	Vitvi16g01432	VviERF6L6
CAATBOX1	-55	(+)	CAAT	S000028	Vitvi16g01432	VviERF6L6
CAATBOX1	-2958	(-)	CAAT	S000028	Vitvi16g01434	VviERF6L11
CAATBOX1	-2786	(+)	CAAT	S000028	Vitvi16g01434	VviERF6L11
CAATBOX1	-2751	(-)	CAAT	S000028	Vitvi16g01434	VviERF6L11
CAATBOX1	-2703	(+)	CAAT	S000028	Vitvi16g01434	VviERF6L11
CAATBOX1	-2701	(-)	CAAT	S000028	Vitvi16g01434	VviERF6L11
CAATBOX1	-2659	(-)	CAAT	S000028	Vitvi16g01434	VviERF6L11
CAATBOX1	-2593	(-)	CAAT	S000028	Vitvi16g01434	VviERF6L11
CAATBOX1	-2551	(-)	CAAT	S000028	Vitvi16g01434	VviERF6L11
CAATBOX1	-2509	(-)	CAAT	S000028	Vitvi16g01434	VviERF6L11
CAATBOX1	-2481	(+)	CAAT	S000028	Vitvi16g01434	VviERF6L11
CAATBOX1	-2466	(+)	CAAT	S000028	Vitvi16g01434	VviERF6L11
CAATBOX1	-2454	(+)	CAAT	S000028	Vitvi16g01434	VviERF6L11
CAATBOX1	-2433	(+)	CAAT	S000028	Vitvi16g01434	VviERF6L11
CAATBOX1	-2356	(+)	CAAT	S000028	Vitvi16g01434	VviERF6L11
CAATBOX1	-2326	(+)	CAAT	S000028	Vitvi16g01434	VviERF6L11
CAATBOX1	-2266	(+)	CAAT	S000028	Vitvi16g01434	VviERF6L11
CAATBOX1	-2264	(-)	CAAT	S000028	Vitvi16g01434	VviERF6L11
CAATBOX1	-2251	(+)	CAAT	S000028	Vitvi16g01434	VviERF6L11
CAATBOX1	-2137	(-)	CAAT	S000028	Vitvi16g01434	VviERF6L11
CAATBOX1	-2064	(+)	CAAT	S000028	Vitvi16g01434	VviERF6L11
CAATBOX1	-2057	(-)	CAAT	S000028	Vitvi16g01434	VviERF6L11
CAATBOX1	-2048	(+)	CAAT	S000028	Vitvi16g01434	VviERF6L11
CAATBOX1	-1872	(+)	CAAT	S000028	Vitvi16g01434	VviERF6L11
CAATBOX1	-1838	(+)	CAAT	S000028	Vitvi16g01434	VviERF6L11
CAATBOX1	-1703	(+)	CAAT	S000028	Vitvi16g01434	VviERF6L11
CAATBOX1	-1668	(+)	CAAT	S000028	Vitvi16g01434	VviERF6L11
CAATBOX1	-1497	(-)	CAAT	S000028	Vitvi16g01434	VviERF6L11
CAATBOX1	-1459	(-)	CAAT	S000028	Vitvi16g01434	VviERF6L11
CAATBOX1	-1219	(-)	CAAT	S000028	Vitvi16g01434	VviERF6L11
CAATBOX1	-1182	(-)	CAAT	S000028	Vitvi16g01434	VviERF6L11
CAATBOX1	-1144	(-)	CAAT	S000028	Vitvi16g01434	VviERF6L11
CAATBOX1	-1137	(+)	CAAT	S000028	Vitvi16g01434	VviERF6L11
CAATBOX1	-1135	(-)	CAAT	S000028	Vitvi16g01434	VviERF6L11
CAATBOX1	-1079	(+)	CAAT	S000028	Vitvi16g01434	VviERF6L11
CAATBOX1	-1038	(+)	CAAT	S000028	Vitvi16g01434	VviERF6L11
CAATBOX1	-919	(-)	CAAT	S000028	Vitvi16g01434	VviERF6L11
CAATBOX1	-809	(+)	CAAT	S000028	Vitvi16g01434	VviERF6L11
CAATBOX1	-647	(+)	CAAT	S000028	Vitvi16g01434	VviERF6L11
CAATBOX1	-626	(+)	CAAT	S000028	Vitvi16g01434	VviERF6L11
CAATBOX1	-622	(+)	CAAT	S000028	Vitvi16g01434	VviERF6L11
CAATBOX1	-531	(+)	CAAT	S000028	Vitvi16g01434	VviERF6L11
CAATBOX1	-504	(+)	CAAT	S000028	Vitvi16g01434	VviERF6L11
CAATBOX1	-475	(-)	CAAT	S000028	Vitvi16g01434	VviERF6L11
CAATBOX1	-364	(+)	CAAT	S000028	Vitvi16g01434	VviERF6L11
CAATBOX1	-253	(-)	CAAT	S000028	Vitvi16g01434	VviERF6L11
CAATBOX1	-4	(+)	CAAT	S000028	Vitvi16g01434	VviERF6L11
CAATBOX1	-2993	(-)	CAAT	S000028	Vitvi16g01435	VviERF6L18
CAATBOX1	-2946	(+)	CAAT	S000028	Vitvi16g01435	VviERF6L18
CAATBOX1	-2911	(+)	CAAT	S000028	Vitvi16g01435	VviERF6L18
CAATBOX1	-2858	(-)	CAAT	S000028	Vitvi16g01435	VviERF6L18
CAATBOX1	-2813	(+)	CAAT	S000028	Vitvi16g01435	VviERF6L18
CAATBOX1	-2808	(+)	CAAT	S000028	Vitvi16g01435	VviERF6L18
CAATBOX1	-2746	(+)	CAAT	S000028	Vitvi16g01435	VviERF6L18
CAATBOX1	-2735	(+)	CAAT	S000028	Vitvi16g01435	VviERF6L18
CAATBOX1	-2733	(-)	CAAT	S000028	Vitvi16g01435	VviERF6L18
CAATBOX1	-2595	(+)	CAAT	S000028	Vitvi16g01435	VviERF6L18
CAATBOX1	-2564	(-)	CAAT	S000028	Vitvi16g01435	VviERF6L18
CAATBOX1	-2522	(-)	CAAT	S000028	Vitvi16g01435	VviERF6L18
CAATBOX1	-2483	(+)	CAAT	S000028	Vitvi16g01435	VviERF6L18
CAATBOX1	-2468	(+)	CAAT	S000028	Vitvi16g01435	VviERF6L18
CAATBOX1	-2456	(+)	CAAT	S000028	Vitvi16g01435	VviERF6L18
CAATBOX1	-2435	(+)	CAAT	S000028	Vitvi16g01435	VviERF6L18
CAATBOX1	-2328	(+)	CAAT	S000028	Vitvi16g01435	VviERF6L18
CAATBOX1	-2256	(+)	CAAT	S000028	Vitvi16g01435	VviERF6L18
CAATBOX1	-2142	(-)	CAAT	S000028	Vitvi16g01435	VviERF6L18
CAATBOX1	-2128	(-)	CAAT	S000028	Vitvi16g01435	VviERF6L18
CAATBOX1	-2068	(+)	CAAT	S000028	Vitvi16g01435	VviERF6L18
CAATBOX1	-2061	(-)	CAAT	S000028	Vitvi16g01435	VviERF6L18
CAATBOX1	-2052	(+)	CAAT	S000028	Vitvi16g01435	VviERF6L18
CAATBOX1	-1851	(-)	CAAT	S000028	Vitvi16g01435	VviERF6L18
CAATBOX1	-1846	(+)	CAAT	S000028	Vitvi16g01435	VviERF6L18
CAATBOX1	-1812	(+)	CAAT	S000028	Vitvi16g01435	VviERF6L18
CAATBOX1	-1678	(+)	CAAT	S000028	Vitvi16g01435	VviERF6L18
CAATBOX1	-1483	(-)	CAAT	S000028	Vitvi16g01435	VviERF6L18
CAATBOX1	-1444	(-)	CAAT	S000028	Vitvi16g01435	VviERF6L18
CAATBOX1	-1217	(-)	CAAT	S000028	Vitvi16g01435	VviERF6L18
CAATBOX1	-1180	(-)	CAAT	S000028	Vitvi16g01435	VviERF6L18
CAATBOX1	-1135	(+)	CAAT	S000028	Vitvi16g01435	VviERF6L18
CAATBOX1	-1133	(-)	CAAT	S000028	Vitvi16g01435	VviERF6L18
CAATBOX1	-1077	(+)	CAAT	S000028	Vitvi16g01435	VviERF6L18
CAATBOX1	-1036	(+)	CAAT	S000028	Vitvi16g01435	VviERF6L18
CAATBOX1	-883	(+)	CAAT	S000028	Vitvi16g01435	VviERF6L18
CAATBOX1	-799	(+)	CAAT	S000028	Vitvi16g01435	VviERF6L18
CAATBOX1	-698	(-)	CAAT	S000028	Vitvi16g01435	VviERF6L18
CAATBOX1	-618	(+)	CAAT	S000028	Vitvi16g01435	VviERF6L18
CAATBOX1	-612	(-)	CAAT	S000028	Vitvi16g01435	VviERF6L18
CAATBOX1	-520	(+)	CAAT	S000028	Vitvi16g01435	VviERF6L18
CAATBOX1	-493	(+)	CAAT	S000028	Vitvi16g01435	VviERF6L18
CAATBOX1	-462	(-)	CAAT	S000028	Vitvi16g01435	VviERF6L18
CAATBOX1	-352	(+)	CAAT	S000028	Vitvi16g01435	VviERF6L18
CAATBOX1	-336	(-)	CAAT	S000028	Vitvi16g01435	VviERF6L18
CAATBOX1	-253	(-)	CAAT	S000028	Vitvi16g01435	VviERF6L18
CAATBOX1	-4	(+)	CAAT	S000028	Vitvi16g01435	VviERF6L18
CAATBOX1	-2849	(-)	CAAT	S000028	Vitvi16g01437	VviERF6L10
CAATBOX1	-2731	(-)	CAAT	S000028	Vitvi16g01437	VviERF6L10
CAATBOX1	-2635	(-)	CAAT	S000028	Vitvi16g01437	VviERF6L10
CAATBOX1	-2559	(+)	CAAT	S000028	Vitvi16g01437	VviERF6L10
CAATBOX1	-2456	(+)	CAAT	S000028	Vitvi16g01437	VviERF6L10
CAATBOX1	-2399	(-)	CAAT	S000028	Vitvi16g01437	VviERF6L10
CAATBOX1	-2389	(+)	CAAT	S000028	Vitvi16g01437	VviERF6L10
CAATBOX1	-2159	(-)	CAAT	S000028	Vitvi16g01437	VviERF6L10
CAATBOX1	-2130	(-)	CAAT	S000028	Vitvi16g01437	VviERF6L10
CAATBOX1	-2122	(+)	CAAT	S000028	Vitvi16g01437	VviERF6L10
CAATBOX1	-2085	(-)	CAAT	S000028	Vitvi16g01437	VviERF6L10
CAATBOX1	-2030	(+)	CAAT	S000028	Vitvi16g01437	VviERF6L10
CAATBOX1	-1885	(-)	CAAT	S000028	Vitvi16g01437	VviERF6L10
CAATBOX1	-1879	(+)	CAAT	S000028	Vitvi16g01437	VviERF6L10
CAATBOX1	-1814	(-)	CAAT	S000028	Vitvi16g01437	VviERF6L10
CAATBOX1	-1784	(-)	CAAT	S000028	Vitvi16g01437	VviERF6L10
CAATBOX1	-1776	(+)	CAAT	S000028	Vitvi16g01437	VviERF6L10
CAATBOX1	-1684	(+)	CAAT	S000028	Vitvi16g01437	VviERF6L10
CAATBOX1	-1502	(+)	CAAT	S000028	Vitvi16g01437	VviERF6L10
CAATBOX1	-1467	(-)	CAAT	S000028	Vitvi16g01437	VviERF6L10
CAATBOX1	-1333	(+)	CAAT	S000028	Vitvi16g01437	VviERF6L10
CAATBOX1	-1236	(+)	CAAT	S000028	Vitvi16g01437	VviERF6L10
CAATBOX1	-1234	(-)	CAAT	S000028	Vitvi16g01437	VviERF6L10
CAATBOX1	-1182	(+)	CAAT	S000028	Vitvi16g01437	VviERF6L10
CAATBOX1	-1122	(-)	CAAT	S000028	Vitvi16g01437	VviERF6L10
CAATBOX1	-1111	(-)	CAAT	S000028	Vitvi16g01437	VviERF6L10
CAATBOX1	-1089	(-)	CAAT	S000028	Vitvi16g01437	VviERF6L10
CAATBOX1	-1020	(-)	CAAT	S000028	Vitvi16g01437	VviERF6L10
CAATBOX1	-1009	(-)	CAAT	S000028	Vitvi16g01437	VviERF6L10
CAATBOX1	-940	(+)	CAAT	S000028	Vitvi16g01437	VviERF6L10
CAATBOX1	-831	(-)	CAAT	S000028	Vitvi16g01437	VviERF6L10
CAATBOX1	-804	(-)	CAAT	S000028	Vitvi16g01437	VviERF6L10
CAATBOX1	-734	(+)	CAAT	S000028	Vitvi16g01437	VviERF6L10
CAATBOX1	-650	(-)	CAAT	S000028	Vitvi16g01437	VviERF6L10
CAATBOX1	-583	(-)	CAAT	S000028	Vitvi16g01437	VviERF6L10
CAATBOX1	-553	(-)	CAAT	S000028	Vitvi16g01437	VviERF6L10
CAATBOX1	-513	(-)	CAAT	S000028	Vitvi16g01437	VviERF6L10
CAATBOX1	-434	(+)	CAAT	S000028	Vitvi16g01437	VviERF6L10
CAATBOX1	-284	(-)	CAAT	S000028	Vitvi16g01437	VviERF6L10
CAATBOX1	-167	(+)	CAAT	S000028	Vitvi16g01437	VviERF6L10
CAATBOX1	-162	(-)	CAAT	S000028	Vitvi16g01437	VviERF6L10
CAATBOX1	-157	(-)	CAAT	S000028	Vitvi16g01437	VviERF6L10
CAATBOX1	-37	(+)	CAAT	S000028	Vitvi16g01437	VviERF6L10
CAATBOX1	-2967	(+)	CAAT	S000028	Vitvi16g01438	VviERF6L3
CAATBOX1	-2946	(+)	CAAT	S000028	Vitvi16g01438	VviERF6L3
CAATBOX1	-2847	(+)	CAAT	S000028	Vitvi16g01438	VviERF6L3
CAATBOX1	-2814	(+)	CAAT	S000028	Vitvi16g01438	VviERF6L3
CAATBOX1	-2773	(+)	CAAT	S000028	Vitvi16g01438	VviERF6L3
CAATBOX1	-2695	(-)	CAAT	S000028	Vitvi16g01438	VviERF6L3
CAATBOX1	-2682	(+)	CAAT	S000028	Vitvi16g01438	VviERF6L3
CAATBOX1	-2680	(-)	CAAT	S000028	Vitvi16g01438	VviERF6L3
CAATBOX1	-2657	(+)	CAAT	S000028	Vitvi16g01438	VviERF6L3
CAATBOX1	-2649	(-)	CAAT	S000028	Vitvi16g01438	VviERF6L3
CAATBOX1	-2632	(+)	CAAT	S000028	Vitvi16g01438	VviERF6L3
CAATBOX1	-2625	(+)	CAAT	S000028	Vitvi16g01438	VviERF6L3
CAATBOX1	-2586	(-)	CAAT	S000028	Vitvi16g01438	VviERF6L3
CAATBOX1	-2554	(+)	CAAT	S000028	Vitvi16g01438	VviERF6L3
CAATBOX1	-2502	(-)	CAAT	S000028	Vitvi16g01438	VviERF6L3
CAATBOX1	-2327	(-)	CAAT	S000028	Vitvi16g01438	VviERF6L3
CAATBOX1	-2315	(+)	CAAT	S000028	Vitvi16g01438	VviERF6L3
CAATBOX1	-2292	(+)	CAAT	S000028	Vitvi16g01438	VviERF6L3
CAATBOX1	-2215	(+)	CAAT	S000028	Vitvi16g01438	VviERF6L3
CAATBOX1	-2213	(-)	CAAT	S000028	Vitvi16g01438	VviERF6L3
CAATBOX1	-2193	(+)	CAAT	S000028	Vitvi16g01438	VviERF6L3
CAATBOX1	-2191	(-)	CAAT	S000028	Vitvi16g01438	VviERF6L3
CAATBOX1	-2183	(+)	CAAT	S000028	Vitvi16g01438	VviERF6L3
CAATBOX1	-2050	(+)	CAAT	S000028	Vitvi16g01438	VviERF6L3
CAATBOX1	-2048	(-)	CAAT	S000028	Vitvi16g01438	VviERF6L3
CAATBOX1	-1789	(+)	CAAT	S000028	Vitvi16g01438	VviERF6L3
CAATBOX1	-1787	(-)	CAAT	S000028	Vitvi16g01438	VviERF6L3
CAATBOX1	-1762	(+)	CAAT	S000028	Vitvi16g01438	VviERF6L3
CAATBOX1	-1566	(+)	CAAT	S000028	Vitvi16g01438	VviERF6L3
CAATBOX1	-1527	(+)	CAAT	S000028	Vitvi16g01438	VviERF6L3
CAATBOX1	-1410	(-)	CAAT	S000028	Vitvi16g01438	VviERF6L3
CAATBOX1	-1359	(+)	CAAT	S000028	Vitvi16g01438	VviERF6L3
CAATBOX1	-1257	(-)	CAAT	S000028	Vitvi16g01438	VviERF6L3
CAATBOX1	-1245	(-)	CAAT	S000028	Vitvi16g01438	VviERF6L3
CAATBOX1	-1176	(+)	CAAT	S000028	Vitvi16g01438	VviERF6L3
CAATBOX1	-1110	(-)	CAAT	S000028	Vitvi16g01438	VviERF6L3
CAATBOX1	-1104	(-)	CAAT	S000028	Vitvi16g01438	VviERF6L3
CAATBOX1	-1097	(-)	CAAT	S000028	Vitvi16g01438	VviERF6L3
CAATBOX1	-1091	(+)	CAAT	S000028	Vitvi16g01438	VviERF6L3
CAATBOX1	-1010	(+)	CAAT	S000028	Vitvi16g01438	VviERF6L3
CAATBOX1	-914	(+)	CAAT	S000028	Vitvi16g01438	VviERF6L3
CAATBOX1	-909	(-)	CAAT	S000028	Vitvi16g01438	VviERF6L3
CAATBOX1	-848	(-)	CAAT	S000028	Vitvi16g01438	VviERF6L3
CAATBOX1	-656	(-)	CAAT	S000028	Vitvi16g01438	VviERF6L3
CAATBOX1	-464	(-)	CAAT	S000028	Vitvi16g01438	VviERF6L3
CAATBOX1	-391	(+)	CAAT	S000028	Vitvi16g01438	VviERF6L3
CAATBOX1	-318	(-)	CAAT	S000028	Vitvi16g01438	VviERF6L3
CAATBOX1	-183	(+)	CAAT	S000028	Vitvi16g01438	VviERF6L3
CAATBOX1	-51	(-)	CAAT	S000028	Vitvi16g01438	VviERF6L3
CAATBOX1	-2945	(-)	CAAT	S000028	Vitvi16g01442	VviERF6L15
[truncated: 11,496 more rows]
