# Supplementary material for: VviERF6Ls: an expanded clade in Vitis responds transcriptionally to abiotic and biotic stresses and berry development
Source: BMC Genomics. 2020 Jul 9;21:472. doi: 10.1186/s12864-020-06811-8 (PMC7350745; doi:10.1186/s12864-020-06811-8)
Supplement: Supplementary file 15 — Additional file 15. PN40024 VviERF6L promoter (-3000 bp) motif frequency. Including motif name, frequency in each VviERF6L denoted by common and gene names. [file 12864_2020_6811_MOESM15_ESM.xlsx]

## Sheet: additionalfile10
Additional File 15: PN40024 VviERF6L promoter (-3000 bp) motif frequency. Including motif name, frequency in each VviERF6L denoted by common and gene names.
Motif	Frequency	Gene	Symbol
-10PEHVPSBD	1	Vitvi16g00363	VviERF6L8
-10PEHVPSBD	1	Vitvi16g01430	VviERF6L4
-10PEHVPSBD	2	Vitvi16g00350	VviERF6L1
-10PEHVPSBD	2	Vitvi16g00360	VviERF6L14
-10PEHVPSBD	2	Vitvi16g00362	VviERF6L7
-10PEHVPSBD	2	Vitvi16g01423	VviERF6L13
-10PEHVPSBD	2	Vitvi16g01437	VviERF6L10
-10PEHVPSBD	3	Vitvi16g00380	VviERF6L12
-10PEHVPSBD	3	Vitvi16g01432	VviERF6L6
-10PEHVPSBD	3	Vitvi16g01438	VviERF6L3
-10PEHVPSBD	3	Vitvi16g01442	VviERF6L15
-10PEHVPSBD	3	Vitvi16g01443	VviERF6L17
-10PEHVPSBD	4	Vitvi16g01429	VviERF6L2
-10PEHVPSBD	5	Vitvi16g00370	VviERF6L9
-10PEHVPSBD	5	Vitvi16g01424	VviERF6L5
-10PEHVPSBD	5	Vitvi16g01444	VviERF6L16
-10PEHVPSBD	9	Vitvi16g01434	VviERF6L11
-10PEHVPSBD	9	Vitvi16g01435	VviERF6L18
-300ELEMENT	1	Vitvi16g00380	VviERF6L12
-300ELEMENT	2	Vitvi16g00360	VviERF6L14
-300ELEMENT	2	Vitvi16g00363	VviERF6L8
-300ELEMENT	2	Vitvi16g01424	VviERF6L5
-300ELEMENT	2	Vitvi16g01430	VviERF6L4
-300ELEMENT	2	Vitvi16g01434	VviERF6L11
-300ELEMENT	3	Vitvi16g01429	VviERF6L2
-300ELEMENT	3	Vitvi16g01442	VviERF6L15
-300ELEMENT	4	Vitvi16g00362	VviERF6L7
-300ELEMENT	4	Vitvi16g01432	VviERF6L6
-300ELEMENT	4	Vitvi16g01435	VviERF6L18
-300ELEMENT	4	Vitvi16g01443	VviERF6L17
-300ELEMENT	5	Vitvi16g00350	VviERF6L1
-300ELEMENT	6	Vitvi16g00370	VviERF6L9
-300ELEMENT	6	Vitvi16g01437	VviERF6L10
-300ELEMENT	7	Vitvi16g01438	VviERF6L3
-300ELEMENT	8	Vitvi16g01423	VviERF6L13
-300ELEMENT	8	Vitvi16g01444	VviERF6L16
ARR1AT	24	Vitvi16g01444	VviERF6L16
ARR1AT	28	Vitvi16g00362	VviERF6L7
ARR1AT	28	Vitvi16g00380	VviERF6L12
ARR1AT	29	Vitvi16g00363	VviERF6L8
ARR1AT	31	Vitvi16g00350	VviERF6L1
ARR1AT	31	Vitvi16g01434	VviERF6L11
ARR1AT	31	Vitvi16g01437	VviERF6L10
ARR1AT	31	Vitvi16g01443	VviERF6L17
ARR1AT	33	Vitvi16g00360	VviERF6L14
ARR1AT	33	Vitvi16g00370	VviERF6L9
ARR1AT	33	Vitvi16g01424	VviERF6L5
ARR1AT	33	Vitvi16g01442	VviERF6L15
ARR1AT	35	Vitvi16g01429	VviERF6L2
ARR1AT	36	Vitvi16g01432	VviERF6L6
ARR1AT	36	Vitvi16g01435	VviERF6L18
ARR1AT	41	Vitvi16g01430	VviERF6L4
ARR1AT	44	Vitvi16g01423	VviERF6L13
ARR1AT	46	Vitvi16g01438	VviERF6L3
BOXIINTPATPB	2	Vitvi16g01424	VviERF6L5
BOXIINTPATPB	2	Vitvi16g01429	VviERF6L2
BOXIINTPATPB	2	Vitvi16g01430	VviERF6L4
BOXIINTPATPB	2	Vitvi16g01434	VviERF6L11
BOXIINTPATPB	3	Vitvi16g00380	VviERF6L12
BOXIINTPATPB	4	Vitvi16g00350	VviERF6L1
BOXIINTPATPB	4	Vitvi16g00370	VviERF6L9
BOXIINTPATPB	4	Vitvi16g01432	VviERF6L6
BOXIINTPATPB	4	Vitvi16g01435	VviERF6L18
BOXIINTPATPB	5	Vitvi16g01442	VviERF6L15
BOXIINTPATPB	5	Vitvi16g01444	VviERF6L16
BOXIINTPATPB	6	Vitvi16g00360	VviERF6L14
BOXIINTPATPB	6	Vitvi16g00363	VviERF6L8
BOXIINTPATPB	6	Vitvi16g01437	VviERF6L10
BOXIINTPATPB	6	Vitvi16g01438	VviERF6L3
BOXIINTPATPB	6	Vitvi16g01443	VviERF6L17
BOXIINTPATPB	7	Vitvi16g00362	VviERF6L7
BOXIINTPATPB	7	Vitvi16g01423	VviERF6L13
CAATBOX1	21	Vitvi16g00380	VviERF6L12
CAATBOX1	34	Vitvi16g00370	VviERF6L9
CAATBOX1	35	Vitvi16g01424	VviERF6L5
CAATBOX1	37	Vitvi16g01429	VviERF6L2
CAATBOX1	38	Vitvi16g00350	VviERF6L1
CAATBOX1	40	Vitvi16g01444	VviERF6L16
CAATBOX1	42	Vitvi16g01432	VviERF6L6
CAATBOX1	42	Vitvi16g01443	VviERF6L17
CAATBOX1	43	Vitvi16g01437	VviERF6L10
CAATBOX1	44	Vitvi16g00360	VviERF6L14
CAATBOX1	44	Vitvi16g01430	VviERF6L4
CAATBOX1	46	Vitvi16g01434	VviERF6L11
CAATBOX1	47	Vitvi16g00362	VviERF6L7
CAATBOX1	47	Vitvi16g01435	VviERF6L18
CAATBOX1	47	Vitvi16g01442	VviERF6L15
CAATBOX1	48	Vitvi16g00363	VviERF6L8
CAATBOX1	49	Vitvi16g01438	VviERF6L3
CAATBOX1	50	Vitvi16g01423	VviERF6L13
CACTFTPPCA1	37	Vitvi16g01443	VviERF6L17
CACTFTPPCA1	39	Vitvi16g01430	VviERF6L4
CACTFTPPCA1	42	Vitvi16g01437	VviERF6L10
CACTFTPPCA1	43	Vitvi16g00350	VviERF6L1
CACTFTPPCA1	44	Vitvi16g01444	VviERF6L16
CACTFTPPCA1	45	Vitvi16g01424	VviERF6L5
CACTFTPPCA1	45	Vitvi16g01429	VviERF6L2
CACTFTPPCA1	47	Vitvi16g00360	VviERF6L14
CACTFTPPCA1	47	Vitvi16g00370	VviERF6L9
CACTFTPPCA1	48	Vitvi16g01423	VviERF6L13
CACTFTPPCA1	48	Vitvi16g01432	VviERF6L6
CACTFTPPCA1	49	Vitvi16g01434	VviERF6L11
CACTFTPPCA1	51	Vitvi16g00362	VviERF6L7
CACTFTPPCA1	51	Vitvi16g00363	VviERF6L8
CACTFTPPCA1	52	Vitvi16g00380	VviERF6L12
CACTFTPPCA1	52	Vitvi16g01435	VviERF6L18
CACTFTPPCA1	52	Vitvi16g01442	VviERF6L15
CACTFTPPCA1	53	Vitvi16g01438	VviERF6L3
CCAATBOX1	2	Vitvi16g00380	VviERF6L12
CCAATBOX1	6	Vitvi16g00370	VviERF6L9
CCAATBOX1	6	Vitvi16g01423	VviERF6L13
CCAATBOX1	6	Vitvi16g01438	VviERF6L3
CCAATBOX1	6	Vitvi16g01444	VviERF6L16
CCAATBOX1	7	Vitvi16g00350	VviERF6L1
CCAATBOX1	7	Vitvi16g00362	VviERF6L7
CCAATBOX1	7	Vitvi16g00363	VviERF6L8
CCAATBOX1	7	Vitvi16g01424	VviERF6L5
CCAATBOX1	7	Vitvi16g01434	VviERF6L11
CCAATBOX1	7	Vitvi16g01437	VviERF6L10
CCAATBOX1	8	Vitvi16g01429	VviERF6L2
CCAATBOX1	8	Vitvi16g01430	VviERF6L4
CCAATBOX1	8	Vitvi16g01432	VviERF6L6
CCAATBOX1	8	Vitvi16g01435	VviERF6L18
CCAATBOX1	9	Vitvi16g00360	VviERF6L14
CCAATBOX1	10	Vitvi16g01443	VviERF6L17
CCAATBOX1	12	Vitvi16g01442	VviERF6L15
CURECORECR	4	Vitvi16g00380	VviERF6L12
CURECORECR	4	Vitvi16g01423	VviERF6L13
CURECORECR	4	Vitvi16g01435	VviERF6L18
CURECORECR	6	Vitvi16g01434	VviERF6L11
CURECORECR	6	Vitvi16g01438	VviERF6L3
CURECORECR	8	Vitvi16g01444	VviERF6L16
CURECORECR	10	Vitvi16g00370	VviERF6L9
CURECORECR	10	Vitvi16g01424	VviERF6L5
CURECORECR	12	Vitvi16g00350	VviERF6L1
CURECORECR	12	Vitvi16g01430	VviERF6L4
CURECORECR	12	Vitvi16g01432	VviERF6L6
CURECORECR	18	Vitvi16g01429	VviERF6L2
CURECORECR	28	Vitvi16g00362	VviERF6L7
CURECORECR	30	Vitvi16g00360	VviERF6L14
CURECORECR	30	Vitvi16g00363	VviERF6L8
CURECORECR	36	Vitvi16g01437	VviERF6L10
CURECORECR	38	Vitvi16g01442	VviERF6L15
CURECORECR	38	Vitvi16g01443	VviERF6L17
DOFCOREZM	32	Vitvi16g00360	VviERF6L14
DOFCOREZM	32	Vitvi16g01443	VviERF6L17
DOFCOREZM	33	Vitvi16g00362	VviERF6L7
DOFCOREZM	33	Vitvi16g01437	VviERF6L10
DOFCOREZM	37	Vitvi16g00363	VviERF6L8
DOFCOREZM	41	Vitvi16g01442	VviERF6L15
DOFCOREZM	45	Vitvi16g00350	VviERF6L1
DOFCOREZM	45	Vitvi16g01429	VviERF6L2
DOFCOREZM	47	Vitvi16g00380	VviERF6L12
DOFCOREZM	48	Vitvi16g01434	VviERF6L11
DOFCOREZM	50	Vitvi16g01430	VviERF6L4
DOFCOREZM	53	Vitvi16g01424	VviERF6L5
DOFCOREZM	53	Vitvi16g01444	VviERF6L16
DOFCOREZM	56	Vitvi16g01435	VviERF6L18
DOFCOREZM	60	Vitvi16g01432	VviERF6L6
DOFCOREZM	61	Vitvi16g00370	VviERF6L9
DOFCOREZM	67	Vitvi16g01423	VviERF6L13
DOFCOREZM	71	Vitvi16g01438	VviERF6L3
EBOXBNNAPA	14	Vitvi16g01444	VviERF6L16
EBOXBNNAPA	20	Vitvi16g00370	VviERF6L9
EBOXBNNAPA	20	Vitvi16g01423	VviERF6L13
EBOXBNNAPA	20	Vitvi16g01437	VviERF6L10
EBOXBNNAPA	20	Vitvi16g01438	VviERF6L3
EBOXBNNAPA	22	Vitvi16g00350	VviERF6L1
EBOXBNNAPA	22	Vitvi16g00380	VviERF6L12
EBOXBNNAPA	22	Vitvi16g01434	VviERF6L11
EBOXBNNAPA	22	Vitvi16g01435	VviERF6L18
EBOXBNNAPA	22	Vitvi16g01443	VviERF6L17
EBOXBNNAPA	24	Vitvi16g00360	VviERF6L14
EBOXBNNAPA	26	Vitvi16g00362	VviERF6L7
EBOXBNNAPA	28	Vitvi16g00363	VviERF6L8
EBOXBNNAPA	28	Vitvi16g01442	VviERF6L15
EBOXBNNAPA	32	Vitvi16g01424	VviERF6L5
EBOXBNNAPA	36	Vitvi16g01429	VviERF6L2
EBOXBNNAPA	36	Vitvi16g01432	VviERF6L6
EBOXBNNAPA	44	Vitvi16g01430	VviERF6L4
EECCRCAH1	1	Vitvi16g00350	VviERF6L1
EECCRCAH1	2	Vitvi16g00360	VviERF6L14
EECCRCAH1	3	Vitvi16g00380	VviERF6L12
EECCRCAH1	3	Vitvi16g01437	VviERF6L10
EECCRCAH1	4	Vitvi16g00362	VviERF6L7
EECCRCAH1	4	Vitvi16g00370	VviERF6L9
EECCRCAH1	4	Vitvi16g01430	VviERF6L4
EECCRCAH1	4	Vitvi16g01434	VviERF6L11
EECCRCAH1	4	Vitvi16g01442	VviERF6L15
EECCRCAH1	4	Vitvi16g01443	VviERF6L17
EECCRCAH1	5	Vitvi16g00363	VviERF6L8
EECCRCAH1	5	Vitvi16g01435	VviERF6L18
EECCRCAH1	7	Vitvi16g01429	VviERF6L2
EECCRCAH1	7	Vitvi16g01438	VviERF6L3
EECCRCAH1	7	Vitvi16g01444	VviERF6L16
EECCRCAH1	8	Vitvi16g01423	VviERF6L13
EECCRCAH1	8	Vitvi16g01424	VviERF6L5
EECCRCAH1	11	Vitvi16g01432	VviERF6L6
GATABOX	16	Vitvi16g00370	VviERF6L9
GATABOX	21	Vitvi16g01442	VviERF6L15
GATABOX	22	Vitvi16g01443	VviERF6L17
GATABOX	24	Vitvi16g01434	VviERF6L11
GATABOX	25	Vitvi16g01437	VviERF6L10
GATABOX	25	Vitvi16g01444	VviERF6L16
GATABOX	26	Vitvi16g01432	VviERF6L6
GATABOX	26	Vitvi16g01438	VviERF6L3
GATABOX	27	Vitvi16g01429	VviERF6L2
GATABOX	27	Vitvi16g01430	VviERF6L4
GATABOX	27	Vitvi16g01435	VviERF6L18
GATABOX	28	Vitvi16g00360	VviERF6L14
GATABOX	28	Vitvi16g00363	VviERF6L8
GATABOX	29	Vitvi16g00362	VviERF6L7
GATABOX	29	Vitvi16g01423	VviERF6L13
GATABOX	35	Vitvi16g00350	VviERF6L1
GATABOX	35	Vitvi16g00380	VviERF6L12
GATABOX	37	Vitvi16g01424	VviERF6L5
GT1CONSENSUS	22	Vitvi16g01434	VviERF6L11
GT1CONSENSUS	24	Vitvi16g01435	VviERF6L18
GT1CONSENSUS	26	Vitvi16g00362	VviERF6L7
GT1CONSENSUS	26	Vitvi16g00363	VviERF6L8
GT1CONSENSUS	26	Vitvi16g01432	VviERF6L6
GT1CONSENSUS	28	Vitvi16g00360	VviERF6L14
GT1CONSENSUS	28	Vitvi16g01442	VviERF6L15
GT1CONSENSUS	31	Vitvi16g00380	VviERF6L12
GT1CONSENSUS	33	Vitvi16g00350	VviERF6L1
GT1CONSENSUS	33	Vitvi16g01424	VviERF6L5
GT1CONSENSUS	34	Vitvi16g01423	VviERF6L13
GT1CONSENSUS	34	Vitvi16g01438	VviERF6L3
GT1CONSENSUS	36	Vitvi16g01430	VviERF6L4
GT1CONSENSUS	37	Vitvi16g00370	VviERF6L9
GT1CONSENSUS	37	Vitvi16g01444	VviERF6L16
GT1CONSENSUS	41	Vitvi16g01429	VviERF6L2
GT1CONSENSUS	41	Vitvi16g01437	VviERF6L10
GT1CONSENSUS	46	Vitvi16g01443	VviERF6L17
GT1GMSCAM4	4	Vitvi16g01424	VviERF6L5
GT1GMSCAM4	4	Vitvi16g01432	VviERF6L6
GT1GMSCAM4	5	Vitvi16g00380	VviERF6L12
GT1GMSCAM4	7	Vitvi16g01423	VviERF6L13
GT1GMSCAM4	8	Vitvi16g01434	VviERF6L11
GT1GMSCAM4	9	Vitvi16g00350	VviERF6L1
GT1GMSCAM4	9	Vitvi16g01430	VviERF6L4
GT1GMSCAM4	9	Vitvi16g01438	VviERF6L3
GT1GMSCAM4	9	Vitvi16g01443	VviERF6L17
GT1GMSCAM4	10	Vitvi16g01444	VviERF6L16
GT1GMSCAM4	11	Vitvi16g00370	VviERF6L9
GT1GMSCAM4	11	Vitvi16g01435	VviERF6L18
GT1GMSCAM4	11	Vitvi16g01437	VviERF6L10
GT1GMSCAM4	12	Vitvi16g00362	VviERF6L7
GT1GMSCAM4	12	Vitvi16g00363	VviERF6L8
GT1GMSCAM4	12	Vitvi16g01442	VviERF6L15
GT1GMSCAM4	16	Vitvi16g01429	VviERF6L2
GT1GMSCAM4	17	Vitvi16g00360	VviERF6L14
GTGANTG10	12	Vitvi16g01430	VviERF6L4
GTGANTG10	14	Vitvi16g01424	VviERF6L5
GTGANTG10	16	Vitvi16g00350	VviERF6L1
GTGANTG10	16	Vitvi16g01429	VviERF6L2
GTGANTG10	16	Vitvi16g01444	VviERF6L16
GTGANTG10	17	Vitvi16g01423	VviERF6L13
GTGANTG10	17	Vitvi16g01432	VviERF6L6
GTGANTG10	17	Vitvi16g01434	VviERF6L11
GTGANTG10	18	Vitvi16g00380	VviERF6L12
GTGANTG10	19	Vitvi16g00362	VviERF6L7
GTGANTG10	20	Vitvi16g01437	VviERF6L10
GTGANTG10	20	Vitvi16g01443	VviERF6L17
GTGANTG10	21	Vitvi16g00363	VviERF6L8
GTGANTG10	21	Vitvi16g01438	VviERF6L3
GTGANTG10	24	Vitvi16g00360	VviERF6L14
GTGANTG10	25	Vitvi16g01435	VviERF6L18
GTGANTG10	26	Vitvi16g00370	VviERF6L9
GTGANTG10	32	Vitvi16g01442	VviERF6L15
IBOXCORE	1	Vitvi16g01442	VviERF6L15
IBOXCORE	3	Vitvi16g00360	VviERF6L14
IBOXCORE	3	Vitvi16g00363	VviERF6L8
IBOXCORE	5	Vitvi16g00362	VviERF6L7
IBOXCORE	5	Vitvi16g00370	VviERF6L9
IBOXCORE	7	Vitvi16g01435	VviERF6L18
IBOXCORE	8	Vitvi16g00380	VviERF6L12
IBOXCORE	8	Vitvi16g01434	VviERF6L11
IBOXCORE	8	Vitvi16g01438	VviERF6L3
IBOXCORE	8	Vitvi16g01443	VviERF6L17
IBOXCORE	10	Vitvi16g01423	VviERF6L13
IBOXCORE	10	Vitvi16g01429	VviERF6L2
IBOXCORE	11	Vitvi16g01444	VviERF6L16
IBOXCORE	12	Vitvi16g01432	VviERF6L6
IBOXCORE	12	Vitvi16g01437	VviERF6L10
IBOXCORE	14	Vitvi16g00350	VviERF6L1
IBOXCORE	18	Vitvi16g01424	VviERF6L5
IBOXCORE	18	Vitvi16g01430	VviERF6L4
INRNTPSADB	6	Vitvi16g00362	VviERF6L7
INRNTPSADB	6	Vitvi16g00363	VviERF6L8
INRNTPSADB	6	Vitvi16g01423	VviERF6L13
INRNTPSADB	7	Vitvi16g00360	VviERF6L14
INRNTPSADB	7	Vitvi16g01430	VviERF6L4
INRNTPSADB	8	Vitvi16g00350	VviERF6L1
INRNTPSADB	8	Vitvi16g00380	VviERF6L12
INRNTPSADB	8	Vitvi16g01438	VviERF6L3
INRNTPSADB	9	Vitvi16g00370	VviERF6L9
INRNTPSADB	9	Vitvi16g01429	VviERF6L2
INRNTPSADB	9	Vitvi16g01432	VviERF6L6
INRNTPSADB	9	Vitvi16g01437	VviERF6L10
INRNTPSADB	10	Vitvi16g01443	VviERF6L17
INRNTPSADB	11	Vitvi16g01435	VviERF6L18
INRNTPSADB	11	Vitvi16g01444	VviERF6L16
INRNTPSADB	12	Vitvi16g01442	VviERF6L15
INRNTPSADB	13	Vitvi16g01424	VviERF6L5
INRNTPSADB	13	Vitvi16g01434	VviERF6L11
MARTBOX	1	Vitvi16g01443	VviERF6L17
MARTBOX	2	Vitvi16g01424	VviERF6L5
MARTBOX	2	Vitvi16g01432	VviERF6L6
MARTBOX	5	Vitvi16g01430	VviERF6L4
MARTBOX	7	Vitvi16g01429	VviERF6L2
MARTBOX	7	Vitvi16g01435	VviERF6L18
MARTBOX	12	Vitvi16g00363	VviERF6L8
MARTBOX	12	Vitvi16g00380	VviERF6L12
MARTBOX	12	Vitvi16g01434	VviERF6L11
MARTBOX	12	Vitvi16g01444	VviERF6L16
MARTBOX	13	Vitvi16g00370	VviERF6L9
MARTBOX	14	Vitvi16g01423	VviERF6L13
MARTBOX	14	Vitvi16g01437	VviERF6L10
MARTBOX	15	Vitvi16g00350	VviERF6L1
MARTBOX	16	Vitvi16g00360	VviERF6L14
MARTBOX	19	Vitvi16g01438	VviERF6L3
MARTBOX	21	Vitvi16g00362	VviERF6L7
MARTBOX	27	Vitvi16g01442	VviERF6L15
MYB1AT	1	Vitvi16g01444	VviERF6L16
MYB1AT	4	Vitvi16g00370	VviERF6L9
MYB1AT	4	Vitvi16g01424	VviERF6L5
MYB1AT	4	Vitvi16g01438	VviERF6L3
MYB1AT	5	Vitvi16g01423	VviERF6L13
MYB1AT	5	Vitvi16g01430	VviERF6L4
MYB1AT	5	Vitvi16g01432	VviERF6L6
MYB1AT	6	Vitvi16g00350	VviERF6L1
MYB1AT	6	Vitvi16g00380	VviERF6L12
MYB1AT	6	Vitvi16g01434	VviERF6L11
MYB1AT	6	Vitvi16g01435	VviERF6L18
MYB1AT	7	Vitvi16g00362	VviERF6L7
MYB1AT	7	Vitvi16g00363	VviERF6L8
MYB1AT	7	Vitvi16g01429	VviERF6L2
MYB1AT	7	Vitvi16g01442	VviERF6L15
MYB1AT	9	Vitvi16g00360	VviERF6L14
MYB1AT	9	Vitvi16g01437	VviERF6L10
MYB1AT	9	Vitvi16g01443	VviERF6L17
MYBCORE	1	Vitvi16g01424	VviERF6L5
MYBCORE	1	Vitvi16g01430	VviERF6L4
MYBCORE	1	Vitvi16g01435	VviERF6L18
MYBCORE	2	Vitvi16g01423	VviERF6L13
MYBCORE	2	Vitvi16g01438	VviERF6L3
MYBCORE	3	Vitvi16g00360	VviERF6L14
MYBCORE	3	Vitvi16g00362	VviERF6L7
MYBCORE	3	Vitvi16g00380	VviERF6L12
MYBCORE	3	Vitvi16g01432	VviERF6L6
MYBCORE	3	Vitvi16g01434	VviERF6L11
MYBCORE	3	Vitvi16g01437	VviERF6L10
MYBCORE	3	Vitvi16g01443	VviERF6L17
MYBCORE	3	Vitvi16g01444	VviERF6L16
MYBCORE	4	Vitvi16g00363	VviERF6L8
MYBCORE	4	Vitvi16g00370	VviERF6L9
MYBCORE	5	Vitvi16g00350	VviERF6L1
MYBCORE	6	Vitvi16g01429	VviERF6L2
MYBCORE	10	Vitvi16g01442	VviERF6L15
MYBST1	2	Vitvi16g01432	VviERF6L6
MYBST1	3	Vitvi16g00370	VviERF6L9
MYBST1	3	Vitvi16g01438	VviERF6L3
MYBST1	4	Vitvi16g01423	VviERF6L13
MYBST1	4	Vitvi16g01429	VviERF6L2
MYBST1	4	Vitvi16g01442	VviERF6L15
MYBST1	5	Vitvi16g00350	VviERF6L1
MYBST1	5	Vitvi16g01437	VviERF6L10
MYBST1	5	Vitvi16g01443	VviERF6L17
MYBST1	7	Vitvi16g00380	VviERF6L12
MYBST1	7	Vitvi16g01430	VviERF6L4
MYBST1	8	Vitvi16g01424	VviERF6L5
MYBST1	8	Vitvi16g01434	VviERF6L11
MYBST1	8	Vitvi16g01435	VviERF6L18
MYBST1	8	Vitvi16g01444	VviERF6L16
MYBST1	11	Vitvi16g00362	VviERF6L7
MYBST1	11	Vitvi16g00363	VviERF6L8
MYBST1	13	Vitvi16g00360	VviERF6L14
MYCCONSENSUSAT	14	Vitvi16g01444	VviERF6L16
MYCCONSENSUSAT	20	Vitvi16g00370	VviERF6L9
MYCCONSENSUSAT	20	Vitvi16g01423	VviERF6L13
MYCCONSENSUSAT	20	Vitvi16g01437	VviERF6L10
MYCCONSENSUSAT	20	Vitvi16g01438	VviERF6L3
MYCCONSENSUSAT	22	Vitvi16g00350	VviERF6L1
MYCCONSENSUSAT	22	Vitvi16g00380	VviERF6L12
MYCCONSENSUSAT	22	Vitvi16g01434	VviERF6L11
MYCCONSENSUSAT	22	Vitvi16g01435	VviERF6L18
MYCCONSENSUSAT	22	Vitvi16g01443	VviERF6L17
MYCCONSENSUSAT	24	Vitvi16g00360	VviERF6L14
MYCCONSENSUSAT	26	Vitvi16g00362	VviERF6L7
MYCCONSENSUSAT	28	Vitvi16g00363	VviERF6L8
MYCCONSENSUSAT	28	Vitvi16g01442	VviERF6L15
MYCCONSENSUSAT	32	Vitvi16g01424	VviERF6L5
MYCCONSENSUSAT	36	Vitvi16g01429	VviERF6L2
MYCCONSENSUSAT	36	Vitvi16g01432	VviERF6L6
MYCCONSENSUSAT	44	Vitvi16g01430	VviERF6L4
NODCON1GM	1	Vitvi16g00380	VviERF6L12
NODCON1GM	2	Vitvi16g00360	VviERF6L14
NODCON1GM	3	Vitvi16g00362	VviERF6L7
NODCON1GM	3	Vitvi16g00363	VviERF6L8
NODCON1GM	3	Vitvi16g01435	VviERF6L18
NODCON1GM	3	Vitvi16g01437	VviERF6L10
NODCON1GM	3	Vitvi16g01443	VviERF6L17
NODCON1GM	4	Vitvi16g01432	VviERF6L6
NODCON1GM	4	Vitvi16g01434	VviERF6L11
NODCON1GM	5	Vitvi16g00350	VviERF6L1
NODCON1GM	5	Vitvi16g00370	VviERF6L9
NODCON1GM	5	Vitvi16g01430	VviERF6L4
NODCON1GM	6	Vitvi16g01444	VviERF6L16
NODCON1GM	7	Vitvi16g01424	VviERF6L5
NODCON1GM	7	Vitvi16g01429	VviERF6L2
NODCON1GM	7	Vitvi16g01442	VviERF6L15
NODCON1GM	10	Vitvi16g01423	VviERF6L13
NODCON1GM	11	Vitvi16g01438	VviERF6L3
NODCON2GM	3	Vitvi16g00350	VviERF6L1
NODCON2GM	3	Vitvi16g01437	VviERF6L10
NODCON2GM	5	Vitvi16g00360	VviERF6L14
NODCON2GM	5	Vitvi16g01435	VviERF6L18
NODCON2GM	5	Vitvi16g01442	VviERF6L15
NODCON2GM	5	Vitvi16g01443	VviERF6L17
NODCON2GM	6	Vitvi16g00362	VviERF6L7
NODCON2GM	6	Vitvi16g01429	VviERF6L2
NODCON2GM	7	Vitvi16g00363	VviERF6L8
NODCON2GM	7	Vitvi16g01434	VviERF6L11
NODCON2GM	8	Vitvi16g00380	VviERF6L12
NODCON2GM	8	Vitvi16g01444	VviERF6L16
NODCON2GM	9	Vitvi16g01438	VviERF6L3
NODCON2GM	10	Vitvi16g00370	VviERF6L9
NODCON2GM	10	Vitvi16g01424	VviERF6L5
NODCON2GM	10	Vitvi16g01432	VviERF6L6
NODCON2GM	11	Vitvi16g01423	VviERF6L13
NODCON2GM	13	Vitvi16g01430	VviERF6L4
OSE1ROOTNODULE	1	Vitvi16g00380	VviERF6L12
OSE1ROOTNODULE	2	Vitvi16g00360	VviERF6L14
OSE1ROOTNODULE	3	Vitvi16g00362	VviERF6L7
OSE1ROOTNODULE	3	Vitvi16g00363	VviERF6L8
OSE1ROOTNODULE	3	Vitvi16g01435	VviERF6L18
OSE1ROOTNODULE	3	Vitvi16g01437	VviERF6L10
OSE1ROOTNODULE	3	Vitvi16g01443	VviERF6L17
OSE1ROOTNODULE	4	Vitvi16g01432	VviERF6L6
OSE1ROOTNODULE	4	Vitvi16g01434	VviERF6L11
OSE1ROOTNODULE	5	Vitvi16g00350	VviERF6L1
OSE1ROOTNODULE	5	Vitvi16g00370	VviERF6L9
OSE1ROOTNODULE	5	Vitvi16g01430	VviERF6L4
OSE1ROOTNODULE	6	Vitvi16g01444	VviERF6L16
OSE1ROOTNODULE	7	Vitvi16g01424	VviERF6L5
OSE1ROOTNODULE	7	Vitvi16g01429	VviERF6L2
OSE1ROOTNODULE	7	Vitvi16g01442	VviERF6L15
OSE1ROOTNODULE	10	Vitvi16g01423	VviERF6L13
OSE1ROOTNODULE	11	Vitvi16g01438	VviERF6L3
OSE2ROOTNODULE	3	Vitvi16g00350	VviERF6L1
OSE2ROOTNODULE	3	Vitvi16g01437	VviERF6L10
OSE2ROOTNODULE	5	Vitvi16g00360	VviERF6L14
OSE2ROOTNODULE	5	Vitvi16g01435	VviERF6L18
OSE2ROOTNODULE	5	Vitvi16g01442	VviERF6L15
OSE2ROOTNODULE	5	Vitvi16g01443	VviERF6L17
OSE2ROOTNODULE	6	Vitvi16g00362	VviERF6L7
OSE2ROOTNODULE	6	Vitvi16g01429	VviERF6L2
OSE2ROOTNODULE	7	Vitvi16g00363	VviERF6L8
OSE2ROOTNODULE	7	Vitvi16g01434	VviERF6L11
OSE2ROOTNODULE	8	Vitvi16g00380	VviERF6L12
OSE2ROOTNODULE	8	Vitvi16g01444	VviERF6L16
OSE2ROOTNODULE	9	Vitvi16g01438	VviERF6L3
OSE2ROOTNODULE	10	Vitvi16g00370	VviERF6L9
OSE2ROOTNODULE	10	Vitvi16g01424	VviERF6L5
OSE2ROOTNODULE	10	Vitvi16g01432	VviERF6L6
OSE2ROOTNODULE	11	Vitvi16g01423	VviERF6L13
OSE2ROOTNODULE	13	Vitvi16g01430	VviERF6L4
POLASIG1	10	Vitvi16g00362	VviERF6L7
POLASIG1	11	Vitvi16g00363	VviERF6L8
POLASIG1	11	Vitvi16g01432	VviERF6L6
POLASIG1	12	Vitvi16g00350	VviERF6L1
POLASIG1	12	Vitvi16g01443	VviERF6L17
POLASIG1	14	Vitvi16g01424	VviERF6L5
POLASIG1	14	Vitvi16g01430	VviERF6L4
POLASIG1	14	Vitvi16g01437	VviERF6L10
POLASIG1	14	Vitvi16g01442	VviERF6L15
POLASIG1	15	Vitvi16g00360	VviERF6L14
POLASIG1	15	Vitvi16g00370	VviERF6L9
POLASIG1	15	Vitvi16g01429	VviERF6L2
POLASIG1	17	Vitvi16g00380	VviERF6L12
POLASIG1	19	Vitvi16g01434	VviERF6L11
POLASIG1	23	Vitvi16g01444	VviERF6L16
POLASIG1	24	Vitvi16g01438	VviERF6L3
POLASIG1	25	Vitvi16g01423	VviERF6L13
POLASIG1	26	Vitvi16g01435	VviERF6L18
POLASIG2	2	Vitvi16g00362	VviERF6L7
POLASIG2	2	Vitvi16g01429	VviERF6L2
POLASIG2	2	Vitvi16g01437	VviERF6L10
POLASIG2	2	Vitvi16g01442	VviERF6L15
POLASIG2	3	Vitvi16g00360	VviERF6L14
POLASIG2	3	Vitvi16g00363	VviERF6L8
POLASIG2	3	Vitvi16g00370	VviERF6L9
POLASIG2	3	Vitvi16g01424	VviERF6L5
POLASIG2	3	Vitvi16g01430	VviERF6L4
POLASIG2	4	Vitvi16g01432	VviERF6L6
POLASIG2	4	Vitvi16g01435	VviERF6L18
POLASIG2	4	Vitvi16g01443	VviERF6L17
POLASIG2	5	Vitvi16g01423	VviERF6L13
POLASIG2	5	Vitvi16g01438	VviERF6L3
POLASIG2	6	Vitvi16g00350	VviERF6L1
POLASIG2	7	Vitvi16g00380	VviERF6L12
POLASIG2	8	Vitvi16g01434	VviERF6L11
POLASIG2	8	Vitvi16g01444	VviERF6L16
POLASIG3	3	Vitvi16g01424	VviERF6L5
POLASIG3	5	Vitvi16g01430	VviERF6L4
POLASIG3	6	Vitvi16g01443	VviERF6L17
POLASIG3	7	Vitvi16g00363	VviERF6L8
POLASIG3	7	Vitvi16g01429	VviERF6L2
POLASIG3	7	Vitvi16g01437	VviERF6L10
POLASIG3	9	Vitvi16g00362	VviERF6L7
POLASIG3	9	Vitvi16g01442	VviERF6L15
POLASIG3	12	Vitvi16g00360	VviERF6L14
POLASIG3	12	Vitvi16g01432	VviERF6L6
POLASIG3	13	Vitvi16g00370	VviERF6L9
POLASIG3	13	Vitvi16g01434	VviERF6L11
POLASIG3	17	Vitvi16g01423	VviERF6L13
POLASIG3	18	Vitvi16g01435	VviERF6L18
POLASIG3	20	Vitvi16g01438	VviERF6L3
POLASIG3	21	Vitvi16g01444	VviERF6L16
POLASIG3	24	Vitvi16g00380	VviERF6L12
POLASIG3	27	Vitvi16g00350	VviERF6L1
POLLEN1LELAT52	13	Vitvi16g01432	VviERF6L6
POLLEN1LELAT52	16	Vitvi16g01442	VviERF6L15
POLLEN1LELAT52	17	Vitvi16g01434	VviERF6L11
POLLEN1LELAT52	19	Vitvi16g01437	VviERF6L10
POLLEN1LELAT52	20	Vitvi16g00350	VviERF6L1
POLLEN1LELAT52	20	Vitvi16g01443	VviERF6L17
POLLEN1LELAT52	21	Vitvi16g00363	VviERF6L8
POLLEN1LELAT52	22	Vitvi16g00362	VviERF6L7
POLLEN1LELAT52	22	Vitvi16g01435	VviERF6L18
POLLEN1LELAT52	23	Vitvi16g00360	VviERF6L14
POLLEN1LELAT52	24	Vitvi16g00370	VviERF6L9
POLLEN1LELAT52	24	Vitvi16g00380	VviERF6L12
POLLEN1LELAT52	24	Vitvi16g01444	VviERF6L16
POLLEN1LELAT52	25	Vitvi16g01424	VviERF6L5
POLLEN1LELAT52	28	Vitvi16g01423	VviERF6L13
POLLEN1LELAT52	29	Vitvi16g01430	VviERF6L4
POLLEN1LELAT52	30	Vitvi16g01429	VviERF6L2
POLLEN1LELAT52	30	Vitvi16g01438	VviERF6L3
PYRIMIDINEBOXOSRAMY1A	2	Vitvi16g00360	VviERF6L14
PYRIMIDINEBOXOSRAMY1A	2	Vitvi16g00362	VviERF6L7
PYRIMIDINEBOXOSRAMY1A	2	Vitvi16g01424	VviERF6L5
PYRIMIDINEBOXOSRAMY1A	2	Vitvi16g01429	VviERF6L2
PYRIMIDINEBOXOSRAMY1A	3	Vitvi16g00350	VviERF6L1
PYRIMIDINEBOXOSRAMY1A	3	Vitvi16g00363	VviERF6L8
PYRIMIDINEBOXOSRAMY1A	3	Vitvi16g00380	VviERF6L12
PYRIMIDINEBOXOSRAMY1A	3	Vitvi16g01434	VviERF6L11
PYRIMIDINEBOXOSRAMY1A	3	Vitvi16g01442	VviERF6L15
PYRIMIDINEBOXOSRAMY1A	4	Vitvi16g01430	VviERF6L4
PYRIMIDINEBOXOSRAMY1A	5	Vitvi16g01423	VviERF6L13
PYRIMIDINEBOXOSRAMY1A	5	Vitvi16g01435	VviERF6L18
PYRIMIDINEBOXOSRAMY1A	6	Vitvi16g01432	VviERF6L6
PYRIMIDINEBOXOSRAMY1A	6	Vitvi16g01438	VviERF6L3
PYRIMIDINEBOXOSRAMY1A	6	Vitvi16g01443	VviERF6L17
PYRIMIDINEBOXOSRAMY1A	7	Vitvi16g00370	VviERF6L9
PYRIMIDINEBOXOSRAMY1A	7	Vitvi16g01437	VviERF6L10
PYRIMIDINEBOXOSRAMY1A	7	Vitvi16g01444	VviERF6L16
RAV1AAT	4	Vitvi16g00380	VviERF6L12
RAV1AAT	4	Vitvi16g01423	VviERF6L13
RAV1AAT	5	Vitvi16g00360	VviERF6L14
RAV1AAT	6	Vitvi16g01444	VviERF6L16
RAV1AAT	7	Vitvi16g01434	VviERF6L11
RAV1AAT	7	Vitvi16g01438	VviERF6L3
RAV1AAT	7	Vitvi16g01442	VviERF6L15
RAV1AAT	7	Vitvi16g01443	VviERF6L17
RAV1AAT	8	Vitvi16g01435	VviERF6L18
RAV1AAT	8	Vitvi16g01437	VviERF6L10
RAV1AAT	9	Vitvi16g00363	VviERF6L8
RAV1AAT	9	Vitvi16g01429	VviERF6L2
RAV1AAT	10	Vitvi16g00362	VviERF6L7
RAV1AAT	10	Vitvi16g01432	VviERF6L6
RAV1AAT	11	Vitvi16g00350	VviERF6L1
RAV1AAT	11	Vitvi16g00370	VviERF6L9
RAV1AAT	12	Vitvi16g01430	VviERF6L4
RAV1AAT	14	Vitvi16g01424	VviERF6L5
REALPHALGLHCB21	1	Vitvi16g01424	VviERF6L5
REALPHALGLHCB21	2	Vitvi16g01423	VviERF6L13
REALPHALGLHCB21	2	Vitvi16g01429	VviERF6L2
REALPHALGLHCB21	2	Vitvi16g01430	VviERF6L4
REALPHALGLHCB21	2	Vitvi16g01434	VviERF6L11
REALPHALGLHCB21	2	Vitvi16g01435	VviERF6L18
REALPHALGLHCB21	2	Vitvi16g01437	VviERF6L10
REALPHALGLHCB21	2	Vitvi16g01438	VviERF6L3
REALPHALGLHCB21	2	Vitvi16g01444	VviERF6L16
REALPHALGLHCB21	3	Vitvi16g00350	VviERF6L1
REALPHALGLHCB21	3	Vitvi16g00380	VviERF6L12
REALPHALGLHCB21	3	Vitvi16g01443	VviERF6L17
REALPHALGLHCB21	4	Vitvi16g00363	VviERF6L8
REALPHALGLHCB21	4	Vitvi16g00370	VviERF6L9
REALPHALGLHCB21	4	Vitvi16g01432	VviERF6L6
REALPHALGLHCB21	4	Vitvi16g01442	VviERF6L15
REALPHALGLHCB21	5	Vitvi16g00362	VviERF6L7
REALPHALGLHCB21	6	Vitvi16g00360	VviERF6L14
ROOTMOTIFTAPOX1	14	Vitvi16g01430	VviERF6L4
ROOTMOTIFTAPOX1	18	Vitvi16g01424	VviERF6L5
ROOTMOTIFTAPOX1	18	Vitvi16g01432	VviERF6L6
ROOTMOTIFTAPOX1	24	Vitvi16g00370	VviERF6L9
ROOTMOTIFTAPOX1	24	Vitvi16g01438	VviERF6L3
ROOTMOTIFTAPOX1	24	Vitvi16g01442	VviERF6L15
ROOTMOTIFTAPOX1	25	Vitvi16g01423	VviERF6L13
ROOTMOTIFTAPOX1	26	Vitvi16g01429	VviERF6L2
ROOTMOTIFTAPOX1	26	Vitvi16g01437	VviERF6L10
ROOTMOTIFTAPOX1	26	Vitvi16g01443	VviERF6L17
ROOTMOTIFTAPOX1	28	Vitvi16g01435	VviERF6L18
ROOTMOTIFTAPOX1	31	Vitvi16g01444	VviERF6L16
ROOTMOTIFTAPOX1	32	Vitvi16g00362	VviERF6L7
ROOTMOTIFTAPOX1	33	Vitvi16g00363	VviERF6L8
ROOTMOTIFTAPOX1	34	Vitvi16g01434	VviERF6L11
ROOTMOTIFTAPOX1	35	Vitvi16g00350	VviERF6L1
ROOTMOTIFTAPOX1	41	Vitvi16g00360	VviERF6L14
ROOTMOTIFTAPOX1	82	Vitvi16g00380	VviERF6L12
SEF4MOTIFGM7S	6	Vitvi16g01424	VviERF6L5
SEF4MOTIFGM7S	7	Vitvi16g01429	VviERF6L2
SEF4MOTIFGM7S	7	Vitvi16g01432	VviERF6L6
SEF4MOTIFGM7S	7	Vitvi16g01437	VviERF6L10
SEF4MOTIFGM7S	7	Vitvi16g01443	VviERF6L17
SEF4MOTIFGM7S	8	Vitvi16g01430	VviERF6L4
SEF4MOTIFGM7S	9	Vitvi16g00362	VviERF6L7
SEF4MOTIFGM7S	9	Vitvi16g00363	VviERF6L8
SEF4MOTIFGM7S	9	Vitvi16g01442	VviERF6L15
SEF4MOTIFGM7S	11	Vitvi16g01435	VviERF6L18
SEF4MOTIFGM7S	12	Vitvi16g00350	VviERF6L1
SEF4MOTIFGM7S	12	Vitvi16g01434	VviERF6L11
SEF4MOTIFGM7S	13	Vitvi16g01438	VviERF6L3
SEF4MOTIFGM7S	14	Vitvi16g00360	VviERF6L14
SEF4MOTIFGM7S	14	Vitvi16g01423	VviERF6L13
SEF4MOTIFGM7S	14	Vitvi16g01444	VviERF6L16
SEF4MOTIFGM7S	16	Vitvi16g00370	VviERF6L9
SEF4MOTIFGM7S	23	Vitvi16g00380	VviERF6L12
TAAAGSTKST1	4	Vitvi16g01443	VviERF6L17
TAAAGSTKST1	5	Vitvi16g00360	VviERF6L14
TAAAGSTKST1	5	Vitvi16g01437	VviERF6L10
TAAAGSTKST1	7	Vitvi16g01442	VviERF6L15
TAAAGSTKST1	8	Vitvi16g00362	VviERF6L7
TAAAGSTKST1	8	Vitvi16g00363	VviERF6L8
TAAAGSTKST1	10	Vitvi16g00380	VviERF6L12
TAAAGSTKST1	10	Vitvi16g01429	VviERF6L2
TAAAGSTKST1	10	Vitvi16g01432	VviERF6L6
TAAAGSTKST1	11	Vitvi16g00370	VviERF6L9
TAAAGSTKST1	11	Vitvi16g01435	VviERF6L18
TAAAGSTKST1	12	Vitvi16g01434	VviERF6L11
TAAAGSTKST1	14	Vitvi16g00350	VviERF6L1
TAAAGSTKST1	14	Vitvi16g01444	VviERF6L16
TAAAGSTKST1	15	Vitvi16g01430	VviERF6L4
TAAAGSTKST1	17	Vitvi16g01423	VviERF6L13
TAAAGSTKST1	18	Vitvi16g01424	VviERF6L5
TAAAGSTKST1	18	Vitvi16g01438	VviERF6L3
TATABOX5	8	Vitvi16g01432	VviERF6L6
TATABOX5	11	Vitvi16g01443	VviERF6L17
TATABOX5	12	Vitvi16g01437	VviERF6L10
TATABOX5	13	Vitvi16g00362	VviERF6L7
TATABOX5	14	Vitvi16g01424	VviERF6L5
TATABOX5	15	Vitvi16g00363	VviERF6L8
TATABOX5	15	Vitvi16g01429	VviERF6L2
TATABOX5	15	Vitvi16g01434	VviERF6L11
TATABOX5	16	Vitvi16g00350	VviERF6L1
TATABOX5	16	Vitvi16g01430	VviERF6L4
TATABOX5	19	Vitvi16g00360	VviERF6L14
TATABOX5	19	Vitvi16g01442	VviERF6L15
TATABOX5	20	Vitvi16g00370	VviERF6L9
TATABOX5	25	Vitvi16g00380	VviERF6L12
TATABOX5	25	Vitvi16g01444	VviERF6L16
TATABOX5	27	Vitvi16g01435	VviERF6L18
TATABOX5	29	Vitvi16g01423	VviERF6L13
TATABOX5	30	Vitvi16g01438	VviERF6L3
TATABOXOSPAL	1	Vitvi16g01443	VviERF6L17
TATABOXOSPAL	2	Vitvi16g00362	VviERF6L7
TATABOXOSPAL	2	Vitvi16g01429	VviERF6L2
TATABOXOSPAL	2	Vitvi16g01430	VviERF6L4
TATABOXOSPAL	2	Vitvi16g01432	VviERF6L6
TATABOXOSPAL	2	Vitvi16g01435	VviERF6L18
TATABOXOSPAL	2	Vitvi16g01438	VviERF6L3
TATABOXOSPAL	3	Vitvi16g00350	VviERF6L1
TATABOXOSPAL	3	Vitvi16g00360	VviERF6L14
TATABOXOSPAL	3	Vitvi16g00363	VviERF6L8
TATABOXOSPAL	3	Vitvi16g01423	VviERF6L13
TATABOXOSPAL	3	Vitvi16g01424	VviERF6L5
TATABOXOSPAL	3	Vitvi16g01434	VviERF6L11
TATABOXOSPAL	3	Vitvi16g01437	VviERF6L10
TATABOXOSPAL	4	Vitvi16g00370	VviERF6L9
TATABOXOSPAL	4	Vitvi16g01442	VviERF6L15
TATABOXOSPAL	6	Vitvi16g00380	VviERF6L12
TATABOXOSPAL	7	Vitvi16g01444	VviERF6L16
WBOXATNPR1	1	Vitvi16g00360	VviERF6L14
WBOXATNPR1	3	Vitvi16g00370	VviERF6L9
WBOXATNPR1	3	Vitvi16g01437	VviERF6L10
WBOXATNPR1	3	Vitvi16g01443	VviERF6L17
WBOXATNPR1	5	Vitvi16g01423	VviERF6L13
WBOXATNPR1	5	Vitvi16g01424	VviERF6L5
WBOXATNPR1	5	Vitvi16g01438	VviERF6L3
WBOXATNPR1	5	Vitvi16g01442	VviERF6L15
WBOXATNPR1	6	Vitvi16g00362	VviERF6L7
WBOXATNPR1	6	Vitvi16g01430	VviERF6L4
WBOXATNPR1	8	Vitvi16g00363	VviERF6L8
WBOXATNPR1	8	Vitvi16g01429	VviERF6L2
WBOXATNPR1	8	Vitvi16g01432	VviERF6L6
WBOXATNPR1	8	Vitvi16g01434	VviERF6L11
WBOXATNPR1	8	Vitvi16g01435	VviERF6L18
WBOXATNPR1	9	Vitvi16g00350	VviERF6L1
WBOXATNPR1	11	Vitvi16g01444	VviERF6L16
WBOXATNPR1	12	Vitvi16g00380	VviERF6L12
WBOXHVISO1	2	Vitvi16g00380	VviERF6L12
WBOXHVISO1	3	Vitvi16g00350	VviERF6L1
WBOXHVISO1	3	Vitvi16g01434	VviERF6L11
WBOXHVISO1	3	Vitvi16g01435	VviERF6L18
WBOXHVISO1	3	Vitvi16g01437	VviERF6L10
WBOXHVISO1	3	Vitvi16g01443	VviERF6L17
WBOXHVISO1	5	Vitvi16g00360	VviERF6L14
WBOXHVISO1	5	Vitvi16g00362	VviERF6L7
WBOXHVISO1	5	Vitvi16g00370	VviERF6L9
WBOXHVISO1	5	Vitvi16g01432	VviERF6L6
WBOXHVISO1	6	Vitvi16g00363	VviERF6L8
WBOXHVISO1	6	Vitvi16g01424	VviERF6L5
WBOXHVISO1	6	Vitvi16g01429	VviERF6L2
WBOXHVISO1	7	Vitvi16g01423	VviERF6L13
WBOXHVISO1	7	Vitvi16g01430	VviERF6L4
WBOXHVISO1	7	Vitvi16g01438	VviERF6L3
WBOXHVISO1	9	Vitvi16g01442	VviERF6L15
WBOXHVISO1	10	Vitvi16g01444	VviERF6L16
WBOXNTERF3	4	Vitvi16g00380	VviERF6L12
WBOXNTERF3	6	Vitvi16g00350	VviERF6L1
WBOXNTERF3	6	Vitvi16g01432	VviERF6L6
WBOXNTERF3	6	Vitvi16g01437	VviERF6L10
WBOXNTERF3	6	Vitvi16g01443	VviERF6L17
WBOXNTERF3	7	Vitvi16g00360	VviERF6L14
WBOXNTERF3	7	Vitvi16g01423	VviERF6L13
WBOXNTERF3	7	Vitvi16g01429	VviERF6L2
WBOXNTERF3	7	Vitvi16g01434	VviERF6L11
WBOXNTERF3	7	Vitvi16g01435	VviERF6L18
WBOXNTERF3	7	Vitvi16g01438	VviERF6L3
WBOXNTERF3	8	Vitvi16g01424	VviERF6L5
WBOXNTERF3	9	Vitvi16g00362	VviERF6L7
WBOXNTERF3	9	Vitvi16g00370	VviERF6L9
WBOXNTERF3	9	Vitvi16g01430	VviERF6L4
WBOXNTERF3	10	Vitvi16g00363	VviERF6L8
WBOXNTERF3	11	Vitvi16g01442	VviERF6L15
WBOXNTERF3	13	Vitvi16g01444	VviERF6L16
WRKY71OS	8	Vitvi16g00360	VviERF6L14
WRKY71OS	10	Vitvi16g01443	VviERF6L17
WRKY71OS	11	Vitvi16g01423	VviERF6L13
WRKY71OS	11	Vitvi16g01437	VviERF6L10
WRKY71OS	11	Vitvi16g01438	VviERF6L3
WRKY71OS	13	Vitvi16g00370	VviERF6L9
WRKY71OS	14	Vitvi16g01424	VviERF6L5
WRKY71OS	14	Vitvi16g01432	VviERF6L6
WRKY71OS	14	Vitvi16g01435	VviERF6L18
WRKY71OS	15	Vitvi16g00350	VviERF6L1
WRKY71OS	15	Vitvi16g00362	VviERF6L7
WRKY71OS	16	Vitvi16g00380	VviERF6L12
WRKY71OS	16	Vitvi16g01434	VviERF6L11
WRKY71OS	16	Vitvi16g01442	VviERF6L15
WRKY71OS	17	Vitvi16g00363	VviERF6L8
WRKY71OS	17	Vitvi16g01429	VviERF6L2
WRKY71OS	20	Vitvi16g01430	VviERF6L4
WRKY71OS	21	Vitvi16g01444	VviERF6L16
