# Supplementary material for: VviERF6Ls: an expanded clade in Vitis responds transcriptionally to abiotic and biotic stresses and berry development
Source: BMC Genomics. 2020 Jul 9;21:472. doi: 10.1186/s12864-020-06811-8 (PMC7350745; doi:10.1186/s12864-020-06811-8)
Supplement: Supplementary file 17 — Additional file 17. Expression of VviERF6Ls across grapevine tissues and organs from the grapevine expression Atlas. [file 12864_2020_6811_MOESM17_ESM.xlsx]

## Sheet: Sheet1
Additional File 17: Expression of VviERF6Ls across grapevine tissues and organs from the grapevine expression Atlas. Each VviERF6L is shown with common gene name, gene ID, and tissues it was (text) or was not (blank) expressed in. Total tissue samples each VviERF6L was expressed in located in column C.
Gene ID	Gene symbol	Number of samples showing gene expression	HCL gene cluster	Stamen	Berry Pericarp - FS	Berry Pericarp - PFS	Berry Pericarp - V	Berry Pericarp - MR	Berry Pericarp - R	Bud - S	Bud - B	Bud - AB	Bud - L	Bud - W	Berry Flesh - PFS	Berry Flesh - V	Berry Flesh - MR	Berry Flesh - R	Berry Flesh - PHWI	Berry Flesh - PHWII	Berry Flesh - PHWIII	Inflorescence - Y	Inflorescence - WD	Flower - FB	Flower - F	Root	Leaf - Y	Leaf - FS	Leaf - S	Carpel	Petal	Berry Pericarp - PHWI	Berry Pericarp - PHWII	Berry Pericarp - PHWIII	Pollen	Rachis - FS	Rachis - PFS	Rachis - V	Rachis - MR	Rachis - R	Seed - V	Seed - MR	Seed - FS	Seed - PFS	Seedling	Berry Skin - PFS	Berry Skin - V	Berry Skin - MR	Berry Skin - R
VIT_16s0013g00900	ERF6L1	52	Vegetative/green	Stamen	Berry Pericarp - FS	Berry Pericarp - PFS	Berry Pericarp - V	Berry Pericarp - MR	Berry Pericarp - R	Bud - S	Bud - B	Bud - AB	Bud - L	Bud - W	Berry Flesh - PFS	Berry Flesh - V	Berry Flesh - MR	Berry Flesh - R	Berry Flesh - PHWI	Berry Flesh - PHWII	Berry Flesh - PHWIII	Inflorescence - Y	Inflorescence - WD	Flower - FB	Flower - F	Root	Leaf - Y	Leaf - FS	Leaf - S	Carpel	Petal		Berry Pericarp - PHWII		Pollen	Rachis - FS	Rachis - PFS	Rachis - V	Rachis - MR	Rachis - R	Seed - V	Seed - MR	Seed - FS	Seed - PFS	Seedling	Berry Skin - PFS	Berry Skin - V	Berry Skin - MR	Berry Skin - R
VIT_16s0013g00950	ERF6L2	47	Vegetative/green	Stamen	Berry Pericarp - FS	Berry Pericarp - PFS	Berry Pericarp - V	Berry Pericarp - MR		Bud - S	Bud - B	Bud - AB	Bud - L	Bud - W	Berry Flesh - PFS	Berry Flesh - V	Berry Flesh - MR	Berry Flesh - R		Berry Flesh - PHWII	Berry Flesh - PHWIII	Inflorescence - Y	Inflorescence - WD	Flower - FB	Flower - F	Root	Leaf - Y	Leaf - FS		Carpel	Petal				Pollen	Rachis - FS	Rachis - PFS	Rachis - V	Rachis - MR	Rachis - R	Seed - V	Seed - MR	Seed - FS	Seed - PFS	Seedling	Berry Skin - PFS	Berry Skin - V	Berry Skin - MR	Berry Skin - R
VIT_16s0013g00970	ERF6L3	47	Vegetative/green	Stamen	Berry Pericarp - FS	Berry Pericarp - PFS	Berry Pericarp - V			Bud - S	Bud - B	Bud - AB	Bud - L	Bud - W	Berry Flesh - PFS	Berry Flesh - V	Berry Flesh - MR	Berry Flesh - R	Berry Flesh - PHWI	Berry Flesh - PHWII	Berry Flesh - PHWIII	Inflorescence - Y	Inflorescence - WD	Flower - FB	Flower - F	Root	Leaf - Y	Leaf - FS		Carpel	Petal				Pollen	Rachis - FS	Rachis - PFS	Rachis - V	Rachis - MR	Rachis - R	Seed - V	Seed - MR	Seed - FS	Seed - PFS	Seedling	Berry Skin - PFS	Berry Skin - V	Berry Skin - MR	Berry Skin - R
VIT_16s0013g00980	ERF6L4	44	Vegetative/green	Stamen	Berry Pericarp - FS	Berry Pericarp - PFS	Berry Pericarp - V			Bud - S	Bud - B	Bud - AB	Bud - L	Bud - W	Berry Flesh - PFS	Berry Flesh - V	Berry Flesh - MR	Berry Flesh - R			Berry Flesh - PHWIII	Inflorescence - Y	Inflorescence - WD	Flower - FB	Flower - F	Root	Leaf - Y	Leaf - FS		Carpel	Petal					Rachis - FS	Rachis - PFS	Rachis - V	Rachis - MR	Rachis - R	Seed - V	Seed - MR	Seed - FS	Seed - PFS	Seedling	Berry Skin - PFS	Berry Skin - V	Berry Skin - MR	Berry Skin - R
VIT_16s0013g00990	ERF6L5	51	Leaf-S	Stamen	Berry Pericarp - FS	Berry Pericarp - PFS	Berry Pericarp - V	Berry Pericarp - MR		Bud - S	Bud - B	Bud - AB	Bud - L	Bud - W	Berry Flesh - PFS	Berry Flesh - V	Berry Flesh - MR	Berry Flesh - R	Berry Flesh - PHWI	Berry Flesh - PHWII	Berry Flesh - PHWIII	Inflorescence - Y	Inflorescence - WD	Flower - FB	Flower - F	Root	Leaf - Y	Leaf - FS	Leaf - S	Carpel	Petal		Berry Pericarp - PHWII	Berry Pericarp - PHWIII	Pollen	Rachis - FS	Rachis - PFS	Rachis - V	Rachis - MR	Rachis - R	Seed - V	Seed - MR	Seed - FS	Seed - PFS	Seedling	Berry Skin - PFS	Berry Skin - V	Berry Skin - MR	Berry Skin - R
VIT_16s0013g01000	ERF6L6	10	Vegetative/green							Bud - S					Berry Flesh - PFS											Root		Leaf - FS		Carpel	Petal					Rachis - FS	Rachis - PFS		Rachis - MR	Rachis - R
VIT_16s0013g01050	ERF6L7	44	Vegetative/green	Stamen	Berry Pericarp - FS	Berry Pericarp - PFS	Berry Pericarp - V			Bud - S	Bud - B	Bud - AB	Bud - L	Bud - W	Berry Flesh - PFS	Berry Flesh - V	Berry Flesh - MR	Berry Flesh - R			Berry Flesh - PHWIII	Inflorescence - Y	Inflorescence - WD	Flower - FB	Flower - F	Root	Leaf - Y	Leaf - FS		Carpel	Petal					Rachis - FS	Rachis - PFS	Rachis - V	Rachis - MR	Rachis - R	Seed - V	Seed - MR	Seed - FS	Seed - PFS	Seedling	Berry Skin - PFS	Berry Skin - V	Berry Skin - MR	Berry Skin - R
VIT_16s0013g01060	ERF6L8	47	Vegetative/green	Stamen	Berry Pericarp - FS	Berry Pericarp - PFS	Berry Pericarp - V	Berry Pericarp - MR		Bud - S	Bud - B	Bud - AB	Bud - L	Bud - W	Berry Flesh - PFS	Berry Flesh - V	Berry Flesh - MR	Berry Flesh - R		Berry Flesh - PHWII	Berry Flesh - PHWIII	Inflorescence - Y	Inflorescence - WD	Flower - FB	Flower - F	Root	Leaf - Y	Leaf - FS		Carpel	Petal				Pollen	Rachis - FS	Rachis - PFS	Rachis - V	Rachis - MR	Rachis - R	Seed - V	Seed - MR	Seed - FS	Seed - PFS	Seedling	Berry Skin - PFS	Berry Skin - V	Berry Skin - MR	Berry Skin - R
VIT_16s0013g01070	ERF6L9	38	Leaf-S	Stamen	Berry Pericarp - FS	Berry Pericarp - PFS	Berry Pericarp - V			Bud - S	Bud - B		Bud - L		Berry Flesh - PFS	Berry Flesh - V		Berry Flesh - R	Berry Flesh - PHWI	Berry Flesh - PHWII	Berry Flesh - PHWIII	Inflorescence - Y		Flower - FB	Flower - F	Root	Leaf - Y	Leaf - FS		Carpel	Petal			Berry Pericarp - PHWIII		Rachis - FS	Rachis - PFS	Rachis - V	Rachis - MR	Rachis - R	Seed - V	Seed - MR	Seed - FS	Seed - PFS	Seedling	Berry Skin - PFS	Berry Skin - V	Berry Skin - MR
VIT_16s0013g01090	ERF6L10	15	Leaf-S			Berry Pericarp - PFS				Bud - S			Bud - L		Berry Flesh - PFS						Berry Flesh - PHWIII					Root	Leaf - Y	Leaf - FS		Carpel	Petal					Rachis - FS	Rachis - PFS		Rachis - MR	Rachis - R
VIT_16s0013g01110	ERF6L11	14	Leaf-S							Bud - S											Berry Flesh - PHWIII					Root		Leaf - FS		Carpel	Petal						Rachis - PFS	Rachis - V	Rachis - MR	Rachis - R	Seed - V						Berry Skin - V	Berry Skin - MR
VIT_16s0013g01120	ERF6L12	53	Leaf-S	Stamen	Berry Pericarp - FS	Berry Pericarp - PFS	Berry Pericarp - V	Berry Pericarp - MR	Berry Pericarp - R	Bud - S	Bud - B		Bud - L	Bud - W	Berry Flesh - PFS	Berry Flesh - V	Berry Flesh - MR	Berry Flesh - R	Berry Flesh - PHWI	Berry Flesh - PHWII	Berry Flesh - PHWIII	Inflorescence - Y	Inflorescence - WD	Flower - FB	Flower - F	Root	Leaf - Y	Leaf - FS	Leaf - S	Carpel	Petal	Berry Pericarp - PHWI	Berry Pericarp - PHWII	Berry Pericarp - PHWIII	Pollen	Rachis - FS	Rachis - PFS	Rachis - V	Rachis - MR	Rachis - R	Seed - V	Seed - MR	Seed - FS	Seed - PFS	Seedling	Berry Skin - PFS	Berry Skin - V	Berry Skin - MR	Berry Skin - R
[truncated: 8 more columns]
