# Supplementary material for: VviERF6Ls: an expanded clade in Vitis responds transcriptionally to abiotic and biotic stresses and berry development
Source: BMC Genomics. 2020 Jul 9;21:472. doi: 10.1186/s12864-020-06811-8 (PMC7350745; doi:10.1186/s12864-020-06811-8)
Supplement: Supplementary file 19 — Additional file 19. Meta-data analysis of microarrays and RNA-seq series downloaded from NCBI GEO and SRA and investigated for VviERF6L expression. [file 12864_2020_6811_MOESM19_ESM.xlsx]

## Sheet: Sheet1
Additional File 19: Meta-data analysis of microarrays and RNA-seq series downloaded from NCBI GEO and SRA and investigated for VviERF6L expression based on 1) experiment contained at least 3 replicates 2) VviERF6L expression was detectable 3) at least 1 VviERF6L was identified as a differentially expressed gene in the author's differential expression analysis. Series meeting this criteria were in…
Microarrays	RNA-seq
GSE24561	GSE103226
GSE28779	GSE107014
GSE35172	GSE121146
GSE36849	GSE37743
GSE41206	GSE58061
GSE42312	GSE58653
GSE42345	GSE62744
GSE42909	GSE62745
GSE43043	GSE67191
GSE43901	GSE67932
GSE44823	GSE77218
GSE57669	GSE77895a
GSE80801	GSE77895b
GSE83275	GSE82317
GSE95532	GSE85812a
GSE11406	GSE85812b
GSE11857	GSE87643a
GSE12842	GSE87643b
GSE17502	GSE97900
GSE27180	GSE97960
GSE29948	GSE98873
GSE31594	GSE98923
GSE31660	SRP117281
GSE31662	SRP018199
GSE31664
GSE31674
GSE31675
GSE31677
GSE41423
GSE42315
GSE44213
GSE53824
GSE62315
GSE6404
GSE66913
GSE7677
GSE7681
GSE8445
GSE89075
GSE89185
GSE32343
GSE36128
GSE36234
GSE36632
GSE40487
GSE41633
GSE49569
GSE56915
GSE58742
GSE65969
GSE88765
GSE106668
GSE52167
GSE52540
GSE52586
GSE52829
GSE53409
GSE54636
GSE55302
GSE59436
GSE66391
GSE69282
GSE70670
GSE72421
GSE75498
GSE75565
GSE75998
GSE75999
GSE76000
GSE78798
GSE78920
GSE86551
GSE92864
GSE92980
GSE97578
