# Supplementary material for: VviERF6Ls: an expanded clade in Vitis responds transcriptionally to abiotic and biotic stresses and berry development
Source: BMC Genomics. 2020 Jul 9;21:472. doi: 10.1186/s12864-020-06811-8 (PMC7350745; doi:10.1186/s12864-020-06811-8)
Supplement: Supplementary file 20 — Additional file 20. Annotation and number of cross hybridizing VviERF6L probes. [file 12864_2020_6811_MOESM20_ESM.xlsx]

## Sheet: Sheet1
Additional File 20: Annotation and number of cross hybridizing VviERF6L probes determined from statistics of all genes on the Nimblegen Grape Whole-Genome microarray for the pulp and skin of Cabernet Sauvignon berries at different °Brix levels [16], and Affymetrix VviERF6L specific probes.
Nimblegen					Affymetrix
V3 gene annotation	V1 gene annotation	ERF6L	Number of potential cross-hybridizing probes		V3 gene annotation	V1 gene annotation	ERF6L	Probe
Vitvi16g00380.t01	VIT_16s0013g00900	VviERF6L1	4		Vitvi16g01444.t01	VIT_16s0013g00950	VviERF6L2	1613698_at	cross-hybrdization
Vitvi16g01444.t01	VIT_16s0013g00950	VviERF6L2	4		Vitvi16g01435.t01	VIT_16s0013g00980	VviERF6L4	1613698_at
Vitvi16g01434.t01	VIT_16s0013g00970	VviERF6L3	2		Vitvi16g01434.t01	VIT_16s0013g00970	VviERF6L3	1613799_at
Vitvi16g01435.t01	VIT_16s0013g00980	VviERF6L4	4		Vitvi16g01430.t01	VIT_16s0013g01110	VviERF6L11	1619390_at
Vitvi16g01432.t01	VIT_16s0013g00990	VviERF6L5	1		Vitvi16g00360.t01	VIT_16s0013g01120	VviERF6L12	1618661_s_at
Vitvi16g01437.t01	VIT_16s0013g01000	VviERF6L6	0
Vitvi16g01443.t01	VIT_16s0013g01050	VviERF6L7	4
Vitvi16g01442.t01	VIT_16s0013g01060	VviERF6L8	4
Vitvi16g00350.t01	VIT_16s0013g01070	VviERF6L9	2
Vitvi16g01429.t01	VIT_16s0013g01090	VviERF6L10	1
Vitvi16g01430.t01	VIT_16s0013g01110	VviERF6L11	3
Vitvi16g00360.t01	VIT_16s0013g01120	VviERF6L12	0
