# Supplementary material for: VviERF6Ls: an expanded clade in Vitis responds transcriptionally to abiotic and biotic stresses and berry development
Source: BMC Genomics. 2020 Jul 9;21:472. doi: 10.1186/s12864-020-06811-8 (PMC7350745; doi:10.1186/s12864-020-06811-8)
Supplement: Supplementary file 22 — Additional file 22. Differential expression analysis contrasts of interest for PRJNA516950. Including contrast number (arbitrarily assigned), species, treatment, organ, and week for both sample groups being compared. [file 12864_2020_6811_MOESM22_ESM.xlsx]

## Sheet: additionalfile14
Additional File 22: Differential expression analysis contrasts of interest for PRJNA516950. Including contrast number (arbitrarily assigned), species, treatment, organ, and week for both sample groups being compared.
DEA contrast of interest
C1_CS_Drought_Leaves_1 vs CS_Control_Leaves_1
C10_RG_Drought_Leaves_1 vs CS_Drought_Leaves_1
C11_RM_Drought_Leaves_1 vs CS_Drought_Leaves_1
C12_SC_Drought_Leaves_1 vs CS_Drought_Leaves_1
C13_RM_Drought_Leaves_1 vs RG_Drought_Leaves_1
C14_SC_Drought_Leaves_1 vs RG_Drought_Leaves_1
C15_SC_Drought_Leaves_1 vs RM_Drought_Leaves_1
C16_RG_Drought_Leaves_2 vs CS_Drought_Leaves_2
C17_RM_Drought_Leaves_2 vs CS_Drought_Leaves_2
C18_SC_Drought_Leaves_2 vs CS_Drought_Leaves_2
C19_RM_Drought_Leaves_2 vs RG_Drought_Leaves_2
C2_CS_Drought_Leaves_2 vs CS_Control_Leaves_2
C20_SC_Drought_Leaves_2 vs RG_Drought_Leaves_2
C21_SC_Drought_Leaves_2 vs RM_Drought_Leaves_2
C22_RG_Drought_Roots_1 vs CS_Drought_Roots_1
C23_RM_Drought_Roots_1 vs CS_Drought_Roots_1
C24_SC_Drought_Roots_1 vs CS_Drought_Roots_1
C25_RM_Drought_Roots_1 vs RG_Drought_Roots_1
C26_SC_Drought_Roots_1 vs RG_Drought_Roots_1
C27_SC_Drought_Roots_1 vs RM_Drought_Roots_1
C28_RG_Drought_Roots_2 vs CS_Drought_Roots_2
C29_RM_Drought_Roots_2 vs CS_Drought_Roots_2
C3_CS_Drought_Roots_2 vs CS_Control_Roots_2
C30_SC_Drought_Roots_2 vs CS_Drought_Roots_2
C31_RM_Drought_Roots_2 vs RG_Drought_Roots_2
C32_SC_Drought_Roots_2 vs RG_Drought_Roots_2
C33_SC_Drought_Roots_2 vs RM_Drought_Roots_2
C4_RG_Drought_Roots_2 vs RG_Control_Roots_2
C5_RM_Drought_Leaves_2 vs RM_Control_Leaves_2
C6_RM_Drought_Roots_2 vs RM_Control_Roots_2
C7_SC_Drought_Leaves_1 vs SC_Control_Leaves_1
C8_SC_Drought_Leaves_2 vs SC_Control_Leaves_2
C9_SC_Drought_Roots_2 vs SC_Control_Roots_2
