# Supplementary material for: VviERF6Ls: an expanded clade in Vitis responds transcriptionally to abiotic and biotic stresses and berry development
Source: BMC Genomics. 2020 Jul 9;21:472. doi: 10.1186/s12864-020-06811-8 (PMC7350745; doi:10.1186/s12864-020-06811-8)
Supplement: Supplementary file 31 — Additional file 31. List of genes co-expressed with VviERF6L clade in four out of five data series. Gene ID and corresponding annotation. The four RNA-Seq data series the genes were co-expressed with the VviERF6L clade is listed. [file 12864_2020_6811_MOESM31_ESM.xlsx]

## Sheet: Sheet1
Additional File 31: List of genes co-expressed with VviERF6L clade in four out of five data series. Gene ID and corresponding annotation. The four RNA-Seq data series the genes were co-expressed with the VviERF6L clade is listed.
Gene ID	Gene Annotation	RNA-seq data series 1	RNA-seq data series 2	RNA-seq data series 3	RNA-seq data series 4
Vitvi13g02295	"SIB1"	GSE67191	GSE62745	GSE62744	PRJNA516950
Vitvi08g00283	"SYP121"	GSE67191	GSE62745	SRP117281	PRJNA516950
Vitvi05g00041	"ATL2"	GSE67191	GSE62745	SRP117281	PRJNA516950
Vitvi06g01546	"CAF1a"	GSE67191	GSE62745	SRP117281	PRJNA516950
Vitvi02g00114	"WRKY53"	GSE67191	GSE62745	SRP117281	PRJNA516950
Vitvi11g00140	NA	GSE67191	GSE62745	SRP117281	PRJNA516950
Vitvi12g00594	NA	GSE67191	GSE62745	SRP117281	PRJNA516950
Vitvi18g00675	"ZF3"	GSE67191	GSE62745	SRP117281	PRJNA516950
Vitvi09g00012	"ATL3"	SRP117281	GSE67191	GSE62744	PRJNA516950
Vitvi02g01780	"ERF-1"	SRP117281	GSE67191	GSE62744	PRJNA516950
Vitvi15g00844	"BAP2"	SRP117281	GSE67191	GSE62744	PRJNA516950
Vitvi03g00213	NA	SRP117281	GSE67191	GSE62744	PRJNA516950
Vitvi02g00298	NA	SRP117281	GSE67191	GSE62744	PRJNA516950
Vitvi08g00793	"WRKY33"	SRP117281	GSE67191	GSE62744	PRJNA516950
Vitvi01g00732	NA	SRP117281	GSE62744	GSE62745	PRJNA516950
Vitvi08g02401	NA	SRP117281	GSE62744	GSE62745	PRJNA516950
