# Supplementary material for: VviERF6Ls: an expanded clade in Vitis responds transcriptionally to abiotic and biotic stresses and berry development
Source: BMC Genomics. 2020 Jul 9;21:472. doi: 10.1186/s12864-020-06811-8 (PMC7350745; doi:10.1186/s12864-020-06811-8)
Supplement: Supplementary file 32 — Additional file 32. Fold increase of VviERF6L12 expression relative to average expression of all other VviERF6Ls. Expression value of VviERF6L12 and average value of all other VviERF6Ls across all conditions for each data series with each data series' respective units. Fold increase of VviERF6L12 expression taken as ratio of VviERF6L12 expression relative to average expression value of all other VviERF6Ls across all conditions per data series. [file 12864_2020_6811_MOESM32_ESM.xlsx]

## Sheet: Sheet1
Additional File 32 Fold increase of VviERF6L12 expression relative to average expression of all other VviERF6Ls. Expression value of VviERF6L12 and average value of all other VviERF6Ls across all conditions for each data series with each data series' respective units. Fold increase of VviERF6L12 expression taken as ratio of VviERF6L12 expression relative to average expression value of all other V…
Data series	Other VviERF6Ls	VviERF6L12	Fold increase
GSE62744	9.43	53.13	5.63415
GSE62745	9.83	46.87	4.76806
GSE67191	3.81	24.22	6.35696
PRJNA516950	5.67	63.02	11.1146
GSE67932	3	685.88	228.627
GSE85812	54.39	844.44	15.5256
GSE97900	59.38	319.75	5.38481
GSE97960	10.72	72.64	6.77612
GSE121146	2.49	67.34	27.0442
GSE103226	6.79	65.01	9.57437
GSE98873	1.39	62.45	44.9281
GSE49569	1878.42	13925.5	7.41341
GSE36234	1271.16	3254.1	2.55995
GSE41633	881.8	5373.72	6.09403
GSE97578	3642.87	7635.12	2.09591
Average fold increase of VviERF6L12			25.5931
