# Supplementary material for: VviERF6Ls: an expanded clade in Vitis responds transcriptionally to abiotic and biotic stresses and berry development
Source: BMC Genomics. 2020 Jul 9;21:472. doi: 10.1186/s12864-020-06811-8 (PMC7350745; doi:10.1186/s12864-020-06811-8)
Supplement: Supplementary file 34 — Additional file 34. Morphological phenotyping measurements taken that were not statistically significant between OX VviERF6L1 and empty vector control lines. Measurements were collected over the span of three weeks to 3 years. Data were tested for significant differences between empty vector control line (G1) and overexpression lines (L12-1, 2, 3, 11, and 23). Assumptions were met for tests used to determine significance. [file 12864_2020_6811_MOESM34_ESM.xlsx]

## Sheet: Sheet1
Additional File 34: Morphological phenotyping measurements taken that were not statistically significant between OX VviERF6L1 and empty vector control lines. Measurements were collected over the span of three weeks to 3 years. Data were tested for significant differences between empty vector control line (G1) and overexpression lines (L12-1, 2, 3, 11, and 23). Assumptions were met for tests used …
Measurement
berry occurrence
berry number
berry circumference
leaf length
leaf diameter
leaf abscision
vine height
number of nodes
internode length
number of leaves
leaf stem length
distance between tendrils
number of nodes between tendrils
tendril length
tendril occurrence
number of tendrils
distance between tendrils
Leaf surface area
leaf lobe/sinus angle
root length
root surface area
number of lateral roots
number of adventitiuos roots
Leaf spred of Botrytis cinerea
Leaf spread of Alternaria brassicicola
leaf, shoot and root wet wet and dry weight in response to control, chilling, water deficit, and salt treatment
canopy surface area in response to control, chilling, water deficit, and salt treatment
root length and surface area in response to control, chilling, water deficit, and salt treatment
