# Supplementary material for: VviERF6Ls: an expanded clade in Vitis responds transcriptionally to abiotic and biotic stresses and berry development
Source: BMC Genomics. 2020 Jul 9;21:472. doi: 10.1186/s12864-020-06811-8 (PMC7350745; doi:10.1186/s12864-020-06811-8)
Supplement: Supplementary file 38 — Additional file 38. Primers used for RT-qPCR analysis. Primers were designed using primer 3 and NCBI's primer design tool. Primers were designed to be specific for genes of interest and respectful of RT-qPCR settings and specifications. [file 12864_2020_6811_MOESM38_ESM.xlsx]

## Sheet: Sheet1
Additional File 38: primers used for RT-qPCR analysis. Primers were designed using primer 3 and NCBI's primer design tool. Primers were designed to be specific for genes of interest and respectful of RT-qPCR settings and specifications.
Gene	Name	Strand	RT-qPCR Experiment	Sequence
VIT_04s0044g00580	ACT7	F	ABA	CTTGCATCCCTCAGCACCTT
VIT_04s0044g00580	ACT7	R	ABA	TCCTGTGGACAATGGATGGA
VIT_16s0013g00900	VviERF6L1	F	ABA	CAAAGTGGCGGTAGCCTGT
VIT_16s0013g00900	VviERF6L1	R	ABA	TATGCCCTCCATGTCTCTCTCC
VIT_04s0044g00580	ACT7	F	Cold/ VviERF6L1 overexpression	TGCAACTCAGTCCTTGCCTT
VIT_04s0044g00580	ACT7	R	Cold/ VviERF6L1 overexpression	TCACCAATCACTCTCCTGCT
VvCabSauv08_H0036F_004.ver1.0.g139810.m01	CS_VviERF6L1	F	Cold	TCCCTCAGCCCATCGTTTCT
VvCabSauv08_H0036F_004.ver1.0.g139810.m01	CS_VviERF6L1	R	Cold	CGGCTTCAATGGCGGTTTC
VIT_17s0000g10430	GAPDH	F	VviERF6L1 overexpression	CCACAGACTTCATCGGTGACA
VIT_17s0000g10430	GAPDH	R	VviERF6L1 overexpression	TTCTCGTTGAGTGCTATTCCA
VIT_16s0100g00380	CBF1	F	Cold	ACCCTCACCCGCTCGTATG
VIT_16s0100g00380	CBF1	R	Cold	CCGCGTCTCCCGAAACTT
VIT_16s0098g01190	VviUbi1	F	Cold/ VviERF6L1 overexpression (semi-quant)	GTGGTATTATTGAGCCATCCTT
VIT_16s0098g01190	VviUbi1	R	Cold/ VviERF6L1 overexpression (semi-quant)	AACCTCCAATCCAGTCATCTAC
